# Supplementary material for: N-Butyl-4,6-diphenyl­pyrimidin-2-amine
Source: Acta Crystallogr Sect E Struct Rep Online. 2011 Oct 12;67(Pt 11):o2956. doi: 10.1107/S160053681104147X (PMC3247364; doi:10.1107/S160053681104147X)
Supplement: Supplementary file 2 [file e-67-o2956-Isup2.hkl]

#
# h,k,l, Fc-squared, Fo-squared, sigma(Fo-squared) and status flag
#
data_I
_shelx_title ' fs105m in P-1 (100K)'
_shelx_refln_list_code          4
_shelx_F_calc_maximum      111.18
_exptl_crystal_F_000       324.00
_reflns_d_resolution_high  0.6196
 
loop_
 _symmetry_equiv_pos_as_xyz
 'x, y, z'
 '-x, -y, -z'
 
_cell_length_a     8.1544
_cell_length_b     9.5284
_cell_length_c    11.3237
_cell_angle_alpha  77.090
_cell_angle_beta   74.152
_cell_angle_gamma  71.288
 
_shelx_F_squared_multiplier     1.000
 
loop_
 _refln_index_h
 _refln_index_k
 _refln_index_l
 _refln_F_squared_calc
 _refln_F_squared_meas
 _refln_F_squared_sigma
 _refln_observed_status
   1   0   0      656.20      670.75      8.71 o
   2   0   0     5678.53     5705.87     69.92 o
   3   0   0       25.68       31.36      0.86 o
   4   0   0      180.22      206.21      2.63 o
   5   0   0       66.10       66.53      1.13 o
   6   0   0       31.91       26.35      0.83 o
   7   0   0       82.85       79.87      1.58 o
   8   0   0        1.74        2.28      0.55 o
   9   0   0       53.36       55.29      1.90 o
  10   0   0       62.07       60.80      2.52 o
  11   0   0        1.37        3.24      1.00 o
  12   0   0        3.65        5.35      2.15 o
 -11   1   0        1.21        1.99      1.07 o
 -10   1   0       25.96       28.25      1.98 o
  -9   1   0        8.03        9.95      1.01 o
  -8   1   0        1.19        0.20      0.47 o
  -7   1   0       20.44       20.67      0.94 o
  -6   1   0      146.42      141.58      2.13 o
  -5   1   0        1.79        1.32      0.27 o
  -4   1   0      137.18      128.65      1.94 o
  -3   1   0      440.00      471.02      5.44 o
  -2   1   0     3779.96     3894.55     42.96 o
  -1   1   0      515.33      538.42      5.34 o
   0   1   0       82.94       79.17      1.77 o
   1   1   0      270.99      302.81      4.35 o
   2   1   0        0.44       -0.11      0.11 o
   3   1   0      794.03      878.97      9.80 o
   4   1   0       22.54       25.22      0.63 o
   5   1   0       24.13       31.64      0.73 o
   6   1   0       29.69       35.14      0.82 o
   7   1   0      675.78      718.16      7.84 o
   8   1   0      150.35      158.21      3.13 o
   9   1   0       69.61       71.82      2.53 o
  10   1   0       10.47       13.73      1.45 o
  11   1   0        0.83        0.94      0.78 o
  12   1   0        0.65        1.19      1.06 o
 -11   2   0       10.25       11.67      1.47 o
 -10   2   0        2.84        0.97      0.77 o
  -9   2   0       62.99       62.70      3.16 o
  -8   2   0        0.31        0.32      0.37 o
  -7   2   0       33.46       34.04      1.19 o
  -6   2   0        0.00       -0.06      0.24 o
  -5   2   0       36.15       30.88      0.81 o
  -4   2   0       43.78       36.36      1.20 o
  -3   2   0      219.86      237.87      2.69 o
  -2   2   0      891.74      980.14      9.76 o
  -1   2   0        0.26       -0.19      0.18 o
   0   2   0      584.65      598.27      8.79 o
   1   2   0     4029.30     4144.26     58.52 o
   2   2   0     2618.37     2716.83     29.22 o
   3   2   0     1358.30     1468.81     20.94 o
   4   2   0      130.27      147.31      1.96 o
   5   2   0       33.74       38.39      0.86 o
   6   2   0        4.41        4.07      0.36 o
   7   2   0       18.03       18.46      1.41 o
   8   2   0       49.60       50.25      1.95 o
   9   2   0       40.13       34.11      1.88 o
  10   2   0        3.39        3.63      0.88 o
  11   2   0        1.13        0.55      2.12 o
  12   2   0        0.02        0.43      1.02 o
 -11   3   0        0.40        0.54      1.24 o
 -10   3   0       18.13       19.43      1.84 o
  -9   3   0       31.79       33.22      1.86 o
  -8   3   0       11.03       11.86      1.01 o
  -7   3   0       36.65       33.13      2.03 o
  -6   3   0        3.79        2.65      0.44 o
  -5   3   0       29.96       32.69      1.03 o
  -4   3   0        0.01       -0.16      0.16 o
  -3   3   0      751.72      814.41      7.64 o
  -2   3   0      366.15      374.33      3.41 o
  -1   3   0        4.72        9.27      0.37 o
   0   3   0      712.76      711.97      8.68 o
   1   3   0      105.43      110.56      1.50 o
   2   3   0      192.84      222.38      2.94 o
   3   3   0      101.76      101.22      2.29 o
   4   3   0     1570.26     1776.37     17.64 o
   5   3   0        0.89        1.37      0.22 o
   6   3   0      102.01      114.32      2.24 o
   7   3   0       44.85       53.02      1.62 o
   8   3   0        7.13        7.33      0.93 o
   9   3   0      166.23      165.67      3.96 o
  10   3   0       34.86       42.21      3.14 o
  11   3   0       12.81       11.99      2.61 o
  12   3   0        0.94        0.70      1.10 o
 -10   4   0        0.27        0.38      0.63 o
  -9   4   0       85.86       82.47      2.45 o
  -8   4   0       17.46       18.72      1.60 o
  -7   4   0       71.56       77.26      3.13 o
  -6   4   0      176.00      180.80      2.64 o
  -5   4   0        0.70        0.77      0.26 o
  -4   4   0       20.68       21.20      0.83 o
  -3   4   0        2.21        1.04      0.22 o
  -2   4   0      209.68      224.86      2.14 o
  -1   4   0        8.55       11.98      0.34 o
   0   4   0     2484.34     2696.91     28.38 o
   1   4   0      517.62      624.57     10.94 o
   2   4   0       91.78       97.66      1.54 o
   3   4   0     1590.81     1808.79     16.98 o
   4   4   0      102.72      117.87      2.16 o
   5   4   0      109.60      121.34      2.27 o
   6   4   0      140.75      148.41      2.76 o
   7   4   0      300.85      308.67      4.85 o
   8   4   0       13.84       12.51      1.27 o
   9   4   0        0.78       -0.07      0.69 o
  10   4   0        1.46        0.75      0.83 o
  11   4   0        6.05        6.24      1.51 o
  12   4   0        4.77        4.37      1.42 o
 -10   5   0        1.39        1.33      0.94 o
  -9   5   0       16.85       16.87      1.36 o
  -8   5   0       10.36       12.18      1.08 o
  -7   5   0       29.24       32.52      1.58 o
  -6   5   0       18.45       14.80      1.09 o
  -5   5   0        7.76        7.97      0.64 o
  -4   5   0      126.66      120.90      1.84 o
  -3   5   0        4.99        3.38      0.39 o
  -2   5   0      259.08      280.13      2.71 o
  -1   5   0       28.70       29.96      0.53 o
   0   5   0      232.65      243.78      2.44 o
   1   5   0      709.60      850.90      9.09 o
   2   5   0       50.05       51.33      0.79 o
   3   5   0       33.39       38.90      0.71 o
   4   5   0       14.21       15.40      0.61 o
   5   5   0       97.49      105.20      2.08 o
   6   5   0      911.38      941.57     11.70 o
   7   5   0      670.23      674.45     13.97 o
   8   5   0      329.62      328.30      6.47 o
   9   5   0      191.85      189.13      5.63 o
  10   5   0      549.44      539.33     11.92 o
  11   5   0       57.98       57.78      3.27 o
  12   5   0       32.07       28.67      2.87 o
  -9   6   0        0.08        0.58      0.67 o
  -8   6   0        0.95        1.38      0.62 o
  -7   6   0        2.97        3.06      0.63 o
  -6   6   0       11.98       11.36      0.86 o
  -5   6   0       21.57       23.19      1.11 o
  -4   6   0       25.05       22.39      0.98 o
  -3   6   0        0.52       -0.16      0.22 o
  -2   6   0       43.32       46.30      0.81 o
  -1   6   0        9.96        9.00      0.34 o
   0   6   0       11.22       12.77      0.50 o
   1   6   0      594.55      641.32      5.86 o
   2   6   0       42.34       47.86      0.92 o
   3   6   0       85.03      101.31      1.38 o
   4   6   0      105.49      106.31      1.67 o
   5   6   0      275.67      262.33      4.95 o
   6   6   0        6.29        3.42      0.67 o
   7   6   0      171.58      166.57      4.01 o
   8   6   0      572.10      560.65      9.70 o
   9   6   0       68.94       68.06      2.71 o
  10   6   0       90.35       85.59      3.87 o
  11   6   0        0.14        0.34      1.13 o
  12   6   0        0.22        0.33      1.14 o
  -9   7   0        0.88        0.96      0.91 o
  -8   7   0        7.28        5.72      1.04 o
  -7   7   0        2.15        2.04      0.61 o
  -6   7   0        1.88        1.28      0.55 o
  -5   7   0        0.63        0.12      0.37 o
  -4   7   0       83.17       71.87      1.64 o
  -3   7   0       33.53       24.48      1.09 o
  -2   7   0        5.12        6.03      0.48 o
  -1   7   0       96.04       91.11      1.19 o
   0   7   0      127.68      128.54      1.70 o
   1   7   0      206.65      193.92      1.96 o
   2   7   0       25.91       24.70      0.57 o
   3   7   0       12.02       21.01      0.58 o
   4   7   0      134.16      132.07      2.29 o
   5   7   0       69.13       63.21      2.06 o
   6   7   0       26.46       26.30      1.61 o
   7   7   0      125.99      125.41      3.45 o
   8   7   0       73.00       74.07      4.95 o
   9   7   0      160.91      155.97      4.34 o
  10   7   0      228.38      207.55      6.43 o
  11   7   0        0.06       -0.15      0.88 o
  12   7   0        0.05        0.30      1.22 o
  -8   8   0       16.97       17.97      1.89 o
  -7   8   0        9.79        8.38      1.13 o
  -6   8   0      330.28      308.75      4.60 o
  -5   8   0        9.83        9.88      0.85 o
  -4   8   0       68.47       68.69      2.36 o
  -3   8   0      155.67      158.00      3.11 o
  -2   8   0        1.02        2.26      0.33 o
  -1   8   0        3.14        1.56      0.26 o
   0   8   0        0.08        0.28      0.14 o
   1   8   0       48.14       45.13      0.78 o
   2   8   0        8.60        8.20      0.38 o
   3   8   0       50.83       67.58      1.83 o
   4   8   0        6.36        5.62      0.65 o
   5   8   0        0.05       -0.17      0.36 o
   6   8   0       11.60       12.35      1.18 o
   7   8   0        0.06       -0.67      0.48 o
   8   8   0       54.75       46.35      2.73 o
   9   8   0        0.00        0.52      0.67 o
  10   8   0      116.11      113.51      4.10 o
  11   8   0        3.02        4.37      1.33 o
  12   8   0       14.16       15.19      3.88 o
  -7   9   0        1.44        0.89      0.83 o
  -6   9   0        4.75        3.19      0.77 o
  -5   9   0       58.47       54.20      1.68 o
  -4   9   0        6.78        6.69      0.68 o
  -3   9   0       29.41       33.21      1.20 o
  -2   9   0        2.63        2.19      0.39 o
  -1   9   0        6.01        6.89      0.47 o
   0   9   0        0.91        0.55      0.26 o
   1   9   0      216.23      164.83      1.73 o
   2   9   0       41.68       35.33      1.17 o
   3   9   0      126.57      103.48      1.91 o
   4   9   0       73.80       58.25      1.60 o
   5   9   0       10.73       11.31      0.98 o
   6   9   0       26.48       28.99      2.57 o
   7   9   0       28.32       26.08      1.83 o
   8   9   0        7.74        8.55      1.19 o
   9   9   0       10.78        8.06      1.91 o
  10   9   0      138.04      138.48      4.75 o
  11   9   0       40.74       39.17      3.33 o
  -6  10   0       22.16       21.10      1.48 o
  -5  10   0        0.51        0.63      0.55 o
  -4  10   0        7.09        7.86      0.77 o
  -3  10   0        2.76        2.44      0.48 o
  -2  10   0       34.76       34.65      1.42 o
  -1  10   0      134.31      122.94      1.91 o
   0  10   0       75.77       68.74      1.61 o
   1  10   0       19.88       18.09      0.96 o
   2  10   0        4.14        3.75      0.52 o
   3  10   0       58.19       53.60      1.52 o
   4  10   0        0.36       -0.39      0.35 o
   5  10   0       35.59       35.35      1.64 o
   6  10   0        4.85        4.96      0.92 o
   7  10   0       16.64       17.96      1.60 o
   8  10   0      126.40      129.26      3.92 o
   9  10   0       59.20       59.16      4.23 o
  10  10   0       69.27       71.67      3.76 o
  11  10   0       52.41       59.58      3.64 o
  -5  11   0        8.79        9.85      1.13 o
  -4  11   0        5.23        5.17      0.77 o
  -3  11   0       22.81       24.23      1.14 o
  -2  11   0       23.89       23.68      1.00 o
  -1  11   0        3.15        3.75      0.58 o
   0  11   0        4.40        4.36      0.62 o
   1  11   0       20.80       16.44      0.78 o
   2  11   0       10.31        9.08      0.85 o
   3  11   0       10.57       12.12      1.34 o
   4  11   0        4.22        3.73      0.61 o
   5  11   0        6.28        6.81      0.86 o
   6  11   0       14.78       15.85      1.45 o
   7  11   0       39.62       38.00      2.22 o
   8  11   0        6.04        6.62      1.22 o
   9  11   0       14.56       13.44      3.95 o
  10  11   0       13.05        9.20      1.81 o
  -4  12   0        1.82        0.99      0.66 o
  -3  12   0       11.73       11.00      1.09 o
  -2  12   0       12.86       14.92      0.93 o
  -1  12   0        6.99        8.33      0.96 o
   0  12   0        0.06        0.39      0.43 o
   1  12   0       20.01       21.44      1.64 o
   2  12   0        1.62        2.95      0.65 o
   3  12   0       31.44       33.04      2.84 o
   4  12   0       29.20       30.71      2.14 o
   5  12   0       43.22       48.03      2.19 o
   6  12   0       15.15       14.68      2.14 o
   7  12   0        4.69        5.96      1.48 o
   8  12   0       20.82       20.09      3.16 o
   9  12   0        0.55        1.44      1.20 o
  10  12   0        0.88       -1.41      2.27 o
  -3  13   0        7.13        7.67      1.56 o
  -2  13   0       10.95       14.18      3.09 o
  -1  13   0       10.07        8.25      1.75 o
   0  13   0       90.68       96.02      2.75 o
   1  13   0       20.81       23.66      1.64 o
   2  13   0       33.20       34.81      1.63 o
   3  13   0       72.11       75.64      2.52 o
   4  13   0      227.95      223.82      5.90 o
   5  13   0        4.10        3.28      1.87 o
   6  13   0       11.14       10.63      2.09 o
   7  13   0        0.02        0.51      1.06 o
   8  13   0       21.28       24.01      2.72 o
   9  13   0       10.87        8.66      1.82 o
  -1  14   0       38.99       44.63      5.09 o
   0  14   0        5.88        6.83      1.67 o
   1  14   0      106.48      112.28      7.01 o
   2  14   0      240.67      251.00      7.51 o
   3  14   0       13.31       18.93      5.30 o
   4  14   0       17.92       27.69      3.81 o
   5  14   0       15.48       21.86      3.41 o
   6  14   0       16.60       15.72      3.13 o
   7  14   0       45.06       48.26      5.25 o
  -6 -14   1        0.45        0.82      1.60 o
  -5 -14   1       27.24       31.18      4.21 o
  -4 -14   1       42.89       39.37      4.59 o
  -3 -14   1        7.30        5.49      2.13 o
  -2 -14   1        3.72        2.88      1.31 o
  -1 -14   1      178.00      204.26      9.91 o
   0 -14   1       24.45       20.32      2.56 o
  -8 -13   1        0.90        0.97      1.29 o
  -7 -13   1        8.46       15.85      2.19 o
  -6 -13   1       53.50       53.92      5.33 o
  -5 -13   1        0.09        1.13      1.53 o
  -4 -13   1      159.86      157.03      5.65 o
  -3 -13   1      384.10      408.82      9.75 o
  -2 -13   1        0.06        0.35      0.53 o
  -1 -13   1      117.33      125.40      3.38 o
   0 -13   1       19.54       22.37      3.70 o
   1 -13   1       88.73       87.34      4.23 o
   2 -13   1        0.42       -0.64      0.98 o
  -9 -12   1        0.44        0.72      1.79 o
  -8 -12   1        0.00        1.44      1.14 o
  -7 -12   1        0.55       -0.39      0.86 o
  -6 -12   1       49.67       45.78      2.32 o
  -5 -12   1       87.15       82.53      3.43 o
  -4 -12   1        0.53        0.46      0.81 o
  -3 -12   1        8.01        8.11      1.00 o
  -2 -12   1       40.11       41.04      1.83 o
  -1 -12   1        7.14       10.14      1.47 o
   0 -12   1        0.12        0.06      0.45 o
   1 -12   1        3.25        2.51      0.48 o
   2 -12   1        0.17        1.63      0.51 o
   3 -12   1       59.44       61.27      2.13 o
   4 -12   1       77.69       81.24      2.90 o
 -10 -11   1        3.17        1.97      1.34 o
  -9 -11   1        9.95        9.37      1.84 o
  -8 -11   1        6.36        5.27      1.43 o
  -7 -11   1        9.13       10.29      1.34 o
  -6 -11   1        1.79        2.08      0.79 o
  -5 -11   1        0.01       -0.10      0.53 o
  -4 -11   1        0.17        0.69      0.52 o
  -3 -11   1       26.74       28.52      1.59 o
  -2 -11   1        1.30        2.28      0.58 o
  -1 -11   1       19.56       18.39      2.22 o
   0 -11   1        4.28        6.09      0.83 o
   1 -11   1        7.88        7.56      0.65 o
   2 -11   1        4.74        4.70      0.62 o
   3 -11   1       17.90       16.73      1.01 o
   4 -11   1        3.23        3.09      0.71 o
   5 -11   1        5.43        6.04      0.88 o
 -11 -10   1        0.19        1.08      1.14 o
 -10 -10   1       10.32        9.63      1.86 o
  -9 -10   1        0.17        0.52      0.78 o
  -8 -10   1        8.59       10.31      1.39 o
  -7 -10   1       42.40       41.64      2.31 o
  -6 -10   1       30.45       29.87      1.98 o
  -5 -10   1        7.49        6.46      0.95 o
  -4 -10   1       14.93       13.89      1.29 o
  -3 -10   1       38.83       33.05      1.78 o
  -2 -10   1       14.89       15.47      1.06 o
  -1 -10   1       70.32       62.08      1.97 o
   0 -10   1       13.36       10.07      1.09 o
   1 -10   1        0.77        0.87      0.35 o
   2 -10   1        0.50        0.83      0.45 o
   3 -10   1        3.51        3.38      0.52 o
   4 -10   1        5.77        5.75      0.67 o
   5 -10   1       12.43       14.64      1.19 o
   6 -10   1       31.67       30.55      1.75 o
 -11  -9   1       28.99       23.38      2.66 o
 -10  -9   1       18.56       22.89      2.11 o
  -9  -9   1        6.55        6.10      1.19 o
  -8  -9   1       48.56       48.52      2.33 o
  -7  -9   1        1.50        1.55      0.72 o
  -6  -9   1        9.70       11.09      1.19 o
  -5  -9   1       17.58       14.37      1.24 o
  -4  -9   1        1.05        0.67      0.38 o
  -3  -9   1      223.49      173.67      2.97 o
  -2  -9   1      104.00       91.48      1.90 o
  -1  -9   1      150.39      118.35      2.23 o
   0  -9   1       42.62       33.70      0.89 o
   1  -9   1       15.99       12.13      0.67 o
   2  -9   1       14.95       12.24      0.75 o
   3  -9   1       20.05       19.54      1.01 o
   4  -9   1       26.21       27.18      1.26 o
   5  -9   1       20.76       20.01      1.52 o
   6  -9   1       22.56       21.67      1.65 o
   7  -9   1       41.29       39.74      2.33 o
 -11  -8   1      101.00       93.01      4.37 o
 -10  -8   1        0.81        1.34      1.08 o
  -9  -8   1       14.15       12.31      1.45 o
  -8  -8   1        8.30       10.33      1.30 o
  -7  -8   1        0.39        0.36      0.57 o
  -6  -8   1       33.64       31.98      1.79 o
  -5  -8   1       55.25       33.80      1.63 o
  -4  -8   1       91.16       83.53      2.07 o
  -3  -8   1      158.00      112.39      2.45 o
  -2  -8   1       54.83       42.73      1.18 o
  -1  -8   1        7.68        4.50      0.29 o
   0  -8   1        6.82        6.61      0.35 o
   1  -8   1       82.59       67.97      1.33 o
   2  -8   1       15.35       15.62      0.90 o
   3  -8   1        3.59        2.68      0.44 o
   4  -8   1      133.82      127.24      2.38 o
   5  -8   1      119.02      122.48      2.47 o
   6  -8   1      257.60      252.37      4.05 o
   7  -8   1      285.30      275.50      4.89 o
   8  -8   1       11.70       11.63      2.16 o
 -12  -7   1        2.73        1.11      1.16 o
 -11  -7   1       25.98       20.46      2.41 o
 -10  -7   1        1.42        2.21      1.10 o
  -9  -7   1       23.28       22.13      1.84 o
  -8  -7   1       55.08       49.98      2.24 o
  -7  -7   1       34.11       30.85      1.92 o
  -6  -7   1       18.59       18.09      1.54 o
  -5  -7   1       21.80       17.85      1.28 o
  -4  -7   1        1.31        2.54      0.46 o
  -3  -7   1        7.84        4.30      0.51 o
  -2  -7   1       27.94       20.95      0.56 o
  -1  -7   1        5.26        5.10      0.27 o
   0  -7   1       35.43       33.49      0.65 o
   1  -7   1       24.41       26.15      0.63 o
   2  -7   1       31.29       29.11      0.86 o
   3  -7   1       11.73       15.76      0.82 o
   4  -7   1      162.63      155.26      2.59 o
   5  -7   1       75.58       73.00      1.79 o
   6  -7   1        0.82        0.68      0.43 o
   7  -7   1        2.90        3.49      0.66 o
   8  -7   1       26.63       24.46      2.32 o
   9  -7   1        3.38        5.53      1.27 o
 -12  -6   1       56.10       56.01      4.00 o
 -11  -6   1       22.60       24.49      2.59 o
 -10  -6   1       48.18       44.53      2.96 o
  -9  -6   1       27.84       28.81      2.62 o
  -8  -6   1      108.29      105.54      3.27 o
  -7  -6   1      126.11      124.07      3.39 o
  -6  -6   1        0.01        0.37      0.49 o
  -5  -6   1        0.62        0.77      0.37 o
  -4  -6   1        0.69        1.20      0.36 o
  -3  -6   1       21.16       24.40      0.62 o
  -2  -6   1        7.57        8.07      0.35 o
  -1  -6   1        6.94        9.68      0.32 o
   0  -6   1       16.19       18.96      0.45 o
   1  -6   1        2.79        2.98      0.25 o
   2  -6   1        6.51        7.90      0.49 o
   3  -6   1        5.54        8.08      0.55 o
   4  -6   1       57.14       50.92      1.31 o
   5  -6   1        0.40       -0.18      0.30 o
   6  -6   1        1.96        1.53      0.46 o
   7  -6   1        6.85        6.35      0.77 o
   8  -6   1        7.00        8.83      1.02 o
   9  -6   1        1.00        0.59      1.27 o
 -12  -5   1       38.56       39.15      5.39 o
 -11  -5   1       14.78       14.11      3.12 o
 -10  -5   1      218.57      214.73      6.47 o
  -9  -5   1      477.04      468.29     10.47 o
  -8  -5   1      212.52      209.44      4.88 o
  -7  -5   1        2.78        4.04      0.78 o
  -6  -5   1       56.81       61.19      1.73 o
  -5  -5   1      102.17      114.32      2.34 o
  -4  -5   1        1.64        1.85      0.29 o
  -3  -5   1       28.85       34.42      0.69 o
  -2  -5   1       69.71       82.39      1.09 o
  -1  -5   1        9.31       10.36      0.32 o
   0  -5   1      364.39      417.34      3.60 o
   1  -5   1       15.30       11.95      0.45 o
   2  -5   1       26.99       31.91      0.71 o
   3  -5   1        3.45        4.00      0.38 o
   4  -5   1        1.71        2.62      0.36 o
   5  -5   1       13.39       18.44      0.94 o
   6  -5   1        7.73        7.21      0.69 o
   7  -5   1       21.82       26.03      1.38 o
   8  -5   1       22.30       20.21      1.36 o
   9  -5   1        1.61        1.43      0.81 o
  10  -5   1       14.92       13.26      1.69 o
 -12  -4   1      136.79      143.61     10.16 o
 -11  -4   1      356.66      343.19      9.05 o
 -10  -4   1       24.45       20.94      2.22 o
  -9  -4   1       47.71       51.92      2.79 o
  -8  -4   1        8.20       10.47      1.42 o
  -7  -4   1       34.02       35.34      2.04 o
  -6  -4   1       45.10       53.05      3.02 o
  -5  -4   1       81.38       87.81      1.85 o
  -4  -4   1      213.41      235.10      3.07 o
  -3  -4   1      267.95      319.11      4.64 o
  -2  -4   1     1450.76     1630.84     17.34 o
  -1  -4   1      420.42      483.04      4.20 o
   0  -4   1      573.89      640.71      5.51 o
   1  -4   1      290.33      340.21      2.87 o
   2  -4   1       80.92       77.47      1.08 o
   3  -4   1        0.81        1.15      0.23 o
   4  -4   1        9.06        7.63      0.47 o
   5  -4   1       23.69       25.51      1.00 o
   6  -4   1       27.15       25.37      1.15 o
   7  -4   1       45.11       42.22      1.38 o
   8  -4   1       32.22       29.77      1.57 o
   9  -4   1       48.35       42.44      2.00 o
  10  -4   1        7.89        7.16      1.09 o
 -12  -3   1        5.98        6.63      2.26 o
 -11  -3   1        4.27        1.75      1.20 o
 -10  -3   1       27.94       25.92      2.45 o
  -9  -3   1       14.83       16.98      1.89 o
  -8  -3   1       12.30       11.16      1.17 o
  -7  -3   1        1.25        0.88      0.42 o
  -6  -3   1       15.65       17.06      0.99 o
  -5  -3   1      232.33      269.77      3.30 o
  -4  -3   1     1466.99     1631.95     17.71 o
  -3  -3   1        6.79        9.60      0.75 o
  -2  -3   1      948.73     1087.10     28.17 o
  -1  -3   1        0.15        0.14      0.14 o
   0  -3   1       20.29       21.21      0.42 o
   1  -3   1      119.07      121.91      1.46 o
   2  -3   1       26.22       28.11      0.59 o
   3  -3   1      522.51      571.87      5.21 o
   4  -3   1       78.90       85.13      1.44 o
   5  -3   1      293.37      308.81      3.37 o
   6  -3   1       15.97       17.91      0.80 o
   7  -3   1       94.80       89.91      2.15 o
   8  -3   1        3.57        4.06      0.66 o
   9  -3   1        0.79        0.55      0.52 o
  10  -3   1        0.53        1.46      0.70 o
  11  -3   1        1.13        3.36      2.02 o
 -12  -2   1        4.11        4.75      1.50 o
 -11  -2   1        2.79        2.66      1.17 o
 -10  -2   1       77.73       81.86     10.43 o
  -9  -2   1      173.11      175.22      4.16 o
  -8  -2   1       12.69       12.39      1.17 o
  -7  -2   1        0.13        0.07      0.44 o
  -6  -2   1        0.86        1.29      0.30 o
  -5  -2   1      112.38      142.34      2.08 o
  -4  -2   1       31.25       39.59      1.23 o
  -3  -2   1      806.31      883.80     10.78 o
  -2  -2   1     1634.35     1826.10     68.85 o
  -1  -2   1     1078.33     1206.13     15.47 o
   0  -2   1      686.97      693.18      7.19 o
   1  -2   1       94.60       91.70      1.38 o
   2  -2   1      990.25     1062.41     11.79 o
   3  -2   1      365.13      391.83      3.76 o
   4  -2   1        0.18        0.86      0.27 o
   5  -2   1       12.55       14.49      0.63 o
   6  -2   1       20.66       20.55      0.82 o
   7  -2   1        3.81        1.63      0.46 o
   8  -2   1       17.24       16.16      1.11 o
   9  -2   1       11.68       13.06      1.17 o
  10  -2   1        1.64        2.59      0.98 o
  11  -2   1        5.81        8.56      1.34 o
 -12  -1   1       20.56       26.58      3.88 o
 -11  -1   1        0.65        0.25      0.97 o
 -10  -1   1        1.24        0.38      1.06 o
  -9  -1   1       38.52       34.66      1.92 o
  -8  -1   1        6.21        6.04      0.75 o
  -7  -1   1       34.82       31.34      1.21 o
  -6  -1   1        0.85        1.34      0.30 o
  -5  -1   1        5.11        6.22      0.55 o
  -4  -1   1      152.29      189.80      2.43 o
  -3  -1   1       12.80       14.07      0.53 o
  -2  -1   1    10552.84    10126.32    281.84 o
  -1  -1   1        3.15        1.57      0.30 o
   0  -1   1        0.07       -0.09      0.12 o
   1  -1   1      160.23      172.18      2.79 o
   2  -1   1        3.42        3.91      0.29 o
   3  -1   1      125.97      142.53      2.15 o
   4  -1   1       75.06       69.39      1.20 o
   5  -1   1       66.26       67.63      1.15 o
   6  -1   1       18.94       19.03      0.82 o
   7  -1   1       53.66       56.65      1.34 o
   8  -1   1       16.43       15.84      0.95 o
   9  -1   1        3.20        3.42      0.71 o
  10  -1   1        1.51        2.82      0.82 o
  11  -1   1        6.57        5.69      1.15 o
  12  -1   1        6.01        3.10      1.84 o
 -11   0   1       25.76       24.79      2.58 o
 -10   0   1        3.27        4.53      0.99 o
  -9   0   1      102.38      104.96      2.69 o
  -8   0   1      250.74      239.70      4.19 o
  -7   0   1        7.19        9.69      0.88 o
  -6   0   1       27.94       29.17      0.96 o
  -5   0   1       17.38       18.97      0.66 o
  -4   0   1       43.61       46.16      0.99 o
  -3   0   1       17.70       18.97      0.83 o
  -2   0   1     1676.30     1860.85     35.13 o
  -1   0   1     1186.94     1217.99     17.92 o
   0   0   1     2148.76      825.52     20.74 o
   1   0   1      920.92      974.89     11.99 o
   2   0   1      110.06      113.73      2.20 o
   3   0   1      186.13      211.35      3.18 o
   4   0   1       97.14      106.35      1.47 o
   5   0   1       78.34       89.21      1.41 o
   6   0   1        6.26        5.59      0.45 o
   7   0   1        0.37        0.02      0.27 o
   8   0   1        5.23        6.29      0.62 o
   9   0   1        0.16        0.24      0.47 o
  10   0   1       19.24       22.83      2.36 o
  11   0   1        2.17        3.16      0.99 o
  12   0   1        1.72        1.68      1.17 o
 -11   1   1      101.06      108.58      3.70 o
 -10   1   1        1.04        2.32      0.91 o
  -9   1   1        0.15        0.34      0.54 o
  -8   1   1       11.91       11.01      0.91 o
  -7   1   1        1.63        2.13      0.56 o
  -6   1   1      253.37      257.24      3.39 o
  -5   1   1      279.66      280.74      3.24 o
  -4   1   1     1980.46     2237.58     24.21 o
  -3   1   1        0.13        0.12      0.26 o
  -2   1   1    10111.07    10301.18    111.99 o
  -1   1   1     8595.10     8296.71     81.82 o
   0   1   1        0.15       -0.18      0.09 o
   1   1   1      675.18      740.83      8.52 o
   2   1   1     2217.59     2260.79     34.94 o
   3   1   1       94.69      106.85      1.66 o
   4   1   1       36.99       33.73      0.80 o
   5   1   1       12.20       18.51      0.57 o
   6   1   1       73.08       68.10      1.17 o
   7   1   1      339.76      358.93      4.48 o
   8   1   1       87.98       95.70      2.64 o
   9   1   1        1.89        1.56      0.54 o
  10   1   1       19.61       20.04      1.70 o
  11   1   1        2.06        2.52      0.95 o
  12   1   1        3.21        2.25      1.23 o
 -11   2   1       26.62       25.98      2.92 o
 -10   2   1        4.23        5.69      0.96 o
  -9   2   1       15.15       15.04      1.16 o
  -8   2   1       16.08       18.33      1.36 o
  -7   2   1        8.25        9.55      0.74 o
  -6   2   1      105.34      108.36      1.96 o
  -5   2   1      218.98      234.12      3.06 o
  -4   2   1      404.56      406.47      4.24 o
  -3   2   1      250.39      257.00      2.89 o
  -2   2   1      573.27      612.67      6.04 o
  -1   2   1      183.71      200.87      2.43 o
   0   2   1     1024.87     1092.08     23.43 o
   1   2   1     1191.98     1260.10     16.56 o
   2   2   1     6885.91     6794.23    111.95 o
   3   2   1      283.66      302.46      3.70 o
   4   2   1      113.98      132.04      1.84 o
   5   2   1      895.66      998.04     12.34 o
   6   2   1      138.36      163.91      2.09 o
   7   2   1        8.41        9.58      0.65 o
   8   2   1        1.67        3.32      0.61 o
   9   2   1       46.95       50.10      2.07 o
  10   2   1        4.27        3.87      0.92 o
  11   2   1        0.10        0.41      0.72 o
  12   2   1        2.23        3.86      1.30 o
 -11   3   1       14.29       19.99      2.79 o
 -10   3   1       32.25       37.68      2.48 o
  -9   3   1        3.42        3.56      0.74 o
  -8   3   1       53.10       52.68      1.59 o
  -7   3   1        0.87        0.37      0.36 o
  -6   3   1        0.16        0.50      0.31 o
  -5   3   1        1.03        0.85      0.29 o
  -4   3   1      185.50      175.90      2.14 o
  -3   3   1        0.73        0.79      0.17 o
  -2   3   1      129.97      141.61      1.64 o
  -1   3   1      539.41      606.28      6.60 o
   0   3   1        0.20        0.51      0.25 o
   1   3   1      719.57      764.20     16.81 o
   2   3   1       97.79       97.49      2.44 o
   3   3   1      116.84      140.41      2.18 o
   4   3   1       32.87       39.79      0.79 o
   5   3   1      369.68      421.04      4.43 o
   6   3   1       21.22       22.68      0.76 o
   7   3   1       31.34       29.46      1.04 o
   8   3   1      166.51      166.46      3.75 o
   9   3   1        0.85        0.18      0.64 o
  10   3   1        6.99        6.20      1.04 o
  11   3   1        0.61        1.29      1.26 o
  12   3   1       15.31       12.36      2.12 o
 -10   4   1        0.00        0.85      0.70 o
  -9   4   1        1.08        1.51      0.61 o
  -8   4   1       30.43       27.01      1.52 o
  -7   4   1       89.84       84.47      1.94 o
  -6   4   1      140.67      139.94      2.44 o
  -5   4   1        1.71        1.74      0.65 o
  -4   4   1        0.06        0.46      0.26 o
  -3   4   1       66.21       64.39      1.26 o
  -2   4   1      194.34      187.23      2.14 o
  -1   4   1      740.37      804.07      6.79 o
   0   4   1       18.00       17.66      0.96 o
   1   4   1      139.54      164.05      4.87 o
   2   4   1       30.80       43.03      1.04 o
   3   4   1       68.92       84.64      1.43 o
   4   4   1      594.72      659.29      6.82 o
   5   4   1      221.07      235.72      3.23 o
   6   4   1       55.84       60.55      1.42 o
   7   4   1       53.77       55.78      1.66 o
   8   4   1       65.35       68.84      2.00 o
   9   4   1       64.25       60.73      2.24 o
  10   4   1       54.53       52.82      2.89 o
  11   4   1       14.45       16.10      2.06 o
  12   4   1       13.20       13.53      3.44 o
 -10   5   1       31.12       35.39      4.36 o
  -9   5   1        1.50        2.20      0.76 o
  -8   5   1        5.54        6.77      0.86 o
  -7   5   1       33.68       33.88      2.32 o
  -6   5   1       22.83       22.72      1.25 o
  -5   5   1       12.59        8.77      0.61 o
  -4   5   1        3.16        1.63      0.32 o
  -3   5   1      135.05      131.87      1.75 o
  -2   5   1        3.41        2.94      0.25 o
  -1   5   1     2162.51     2345.88     18.68 o
   0   5   1      117.89      117.63      2.13 o
   1   5   1      871.63      975.02     17.05 o
   2   5   1       59.95       61.15      1.04 o
   3   5   1       90.22       89.91      1.29 o
   4   5   1       16.88       18.93      0.57 o
   5   5   1        0.02        0.76      0.28 o
   6   5   1      381.89      396.77      5.67 o
   7   5   1       66.67       66.98      1.85 o
   8   5   1       17.18       17.15      1.44 o
   9   5   1       23.09       23.17      2.74 o
  10   5   1      175.07      169.52      5.49 o
  11   5   1        6.00        5.85      1.44 o
  12   5   1        4.09        3.19      1.42 o
  -9   6   1        0.01       -0.05      1.07 o
  -8   6   1       39.43       42.03      2.01 o
  -7   6   1       13.12       14.01      1.26 o
  -6   6   1       48.27       52.63      1.68 o
  -5   6   1       92.71       80.24      1.80 o
  -4   6   1      151.97      140.92      2.17 o
  -3   6   1      125.62      128.29      1.79 o
  -2   6   1       96.27       88.33      1.23 o
  -1   6   1      260.98      291.12      2.68 o
   0   6   1      288.76      297.76      3.75 o
   1   6   1      101.65      116.60      1.96 o
   2   6   1      254.12      267.84      2.83 o
   3   6   1       43.62       45.85      0.84 o
   4   6   1      337.19      327.16      3.56 o
   5   6   1        8.23       13.28      0.87 o
   6   6   1      666.45      631.83      8.36 o
   7   6   1       20.28       20.41      1.49 o
   8   6   1     1302.96     1261.97     18.86 o
   9   6   1       36.21       36.51      2.29 o
  10   6   1       11.27       10.15      1.64 o
  11   6   1        2.15        1.34      1.12 o
  12   6   1       16.05       14.02      2.09 o
  -9   7   1        2.11        3.77      1.34 o
  -8   7   1       61.79       63.60      2.45 o
  -7   7   1        0.40        0.71      0.53 o
  -6   7   1        0.80        2.13      0.55 o
  -5   7   1       88.83       83.20      1.90 o
  -4   7   1        2.78        6.22      0.64 o
  -3   7   1        2.37        1.75      0.40 o
  -2   7   1       68.07       53.17      1.04 o
  -1   7   1        1.52        6.28      0.33 o
   0   7   1        0.05        0.25      0.23 o
   1   7   1      139.94      141.93      2.58 o
   2   7   1        4.10        1.69      0.17 o
   3   7   1        1.12        0.38      0.18 o
   4   7   1       37.35       32.97      1.35 o
   5   7   1        6.27        3.47      0.57 o
   6   7   1      289.55      264.81      5.23 o
   7   7   1       79.98       75.11      2.55 o
   8   7   1      296.59      284.99      5.98 o
   9   7   1        7.70        8.57      1.23 o
  10   7   1       13.41       14.13      3.15 o
  11   7   1        8.71        8.94      1.74 o
  12   7   1        0.67        1.46      1.12 o
  -8   8   1       60.17       64.53      4.68 o
  -7   8   1       41.74       41.58      2.57 o
  -6   8   1       76.81       81.95      2.29 o
  -5   8   1       15.67       19.27      1.13 o
  -4   8   1       12.95       13.70      0.89 o
  -3   8   1       18.95       21.52      0.90 o
  -2   8   1       21.13       16.57      0.69 o
  -1   8   1      158.24      132.00      2.10 o
   0   8   1        2.93        3.74      0.43 o
   1   8   1        3.65        5.41      0.53 o
   2   8   1        9.00       10.21      0.42 o
   3   8   1      219.24      209.65      2.41 o
   4   8   1       17.90       18.06      1.01 o
   5   8   1       97.92       99.69      2.38 o
   6   8   1      153.86      150.52      3.21 o
   7   8   1        0.38       -0.06      0.49 o
   8   8   1       41.85       41.62      3.20 o
   9   8   1        7.88        5.42      1.27 o
  10   8   1        3.98        4.02      1.27 o
  11   8   1        9.53        8.09      1.72 o
  12   8   1       17.22       11.47      1.94 o
  -7   9   1       95.32       91.68      4.69 o
  -6   9   1        9.35       11.49      1.85 o
  -5   9   1      112.48      115.39      2.49 o
  -4   9   1        1.98        2.23      0.49 o
  -3   9   1       22.51       25.38      1.06 o
  -2   9   1       18.22       14.74      0.81 o
  -1   9   1       51.89       39.41      0.92 o
   0   9   1        0.87        0.46      0.37 o
   1   9   1      243.11      207.83      3.55 o
   2   9   1        3.45        6.99      0.35 o
   3   9   1      102.62       94.76      2.10 o
   4   9   1       15.41       12.67      0.94 o
   5   9   1       83.39       82.87      2.21 o
   6   9   1        7.88        9.72      0.95 o
   7   9   1       10.38       12.62      1.30 o
   8   9   1       38.16       36.16      2.26 o
   9   9   1       59.98       55.25      2.56 o
  10   9   1       19.78       17.69      1.77 o
  11   9   1        3.02        2.81      1.20 o
  12   9   1       31.64       26.07      6.84 o
  -6  10   1        4.76        3.16      1.10 o
  -5  10   1       41.52       40.80      1.99 o
  -4  10   1       79.00       79.86      1.96 o
  -3  10   1        2.09        1.32      0.41 o
  -2  10   1       10.93       12.39      0.75 o
  -1  10   1       45.58       39.35      0.98 o
   0  10   1       66.44       52.08      1.53 o
   1  10   1        7.42        6.62      0.89 o
   2  10   1      178.93      157.20      2.41 o
   3  10   1        8.21        9.63      0.74 o
   4  10   1        0.01       -0.23      0.31 o
   5  10   1      136.62      135.60      3.04 o
   6  10   1       15.19       15.16      1.22 o
   7  10   1       38.11       33.93      2.04 o
   8  10   1       93.92       92.25      3.20 o
   9  10   1       31.35       33.04      2.34 o
  10  10   1        1.68        1.08      1.02 o
  11  10   1        7.52        6.93      1.75 o
  -5  11   1       36.51       36.19      2.13 o
  -4  11   1       60.12       64.92      2.21 o
  -3  11   1       22.26       23.14      1.18 o
  -2  11   1       11.77       12.72      0.80 o
  -1  11   1       15.79       19.93      0.94 o
   0  11   1        1.68        1.61      0.36 o
   1  11   1        1.83        2.50      0.91 o
   2  11   1      162.40      152.11      3.24 o
   3  11   1        1.31        1.74      0.43 o
   4  11   1      167.31      180.32      4.97 o
   5  11   1       26.83       27.32      1.59 o
   6  11   1       43.66       51.42      1.95 o
   7  11   1       69.94       73.68      4.30 o
   8  11   1        7.52        5.96      1.08 o
   9  11   1       54.07       58.14      3.31 o
  10  11   1       19.24       24.77      2.66 o
  11  11   1        2.84        2.43      1.36 o
  -4  12   1        0.96        1.02      0.69 o
  -3  12   1        4.61        4.33      0.79 o
  -2  12   1       64.88       69.54      1.69 o
  -1  12   1        1.59        1.88      0.56 o
   0  12   1        1.42        2.32      0.47 o
   1  12   1        0.13        1.67      0.91 o
   2  12   1       22.34       22.31      1.30 o
   3  12   1        0.16        1.75      0.60 o
   4  12   1        0.02        0.71      0.46 o
   5  12   1       11.58       12.44      1.11 o
   6  12   1       47.59       55.07      2.36 o
   7  12   1       11.24       10.19      1.35 o
   8  12   1        1.20        1.60      1.16 o
   9  12   1       21.27       19.31      2.41 o
  10  12   1        5.30        5.30      2.51 o
  -3  13   1        1.22        0.36      1.11 o
  -2  13   1       31.99       36.79      3.14 o
  -1  13   1       14.55       15.98      3.08 o
   0  13   1       35.87       39.20      3.15 o
   1  13   1       70.13       73.08      5.25 o
   2  13   1        3.37        3.51      0.58 o
   3  13   1       38.35       43.08      1.84 o
   4  13   1       47.48       46.88      2.35 o
   5  13   1       32.34       36.17      2.18 o
   6  13   1        1.66        1.09      1.08 o
   7  13   1        9.99       11.37      1.86 o
   8  13   1        8.05       10.94      4.46 o
   9  13   1        0.87        2.56      2.49 o
  -1  14   1        0.17        2.04      1.99 o
   2  14   1      327.85      349.97      9.14 o
   3  14   1       23.82       21.99      2.49 o
   4  14   1        0.08        0.16      1.43 o
   5  14   1       29.21       35.56      4.32 o
   6  14   1        0.46        0.67      1.45 o
   7  14   1        1.21        2.27      1.23 o
   8  14   1       25.17       21.39      2.65 o
   3  15   1       32.75       35.61      4.30 o
   4  15   1       52.97       53.52      5.35 o
   5  15   1       16.98       23.12      3.58 o
  -6 -14   2       33.16       32.25      4.38 o
  -5 -14   2      148.97      163.49      8.42 o
  -4 -14   2       10.98        9.65      2.66 o
  -3 -14   2        6.71        6.80      1.62 o
  -2 -14   2       43.54       47.17      4.99 o
  -1 -14   2        4.27        3.97      1.51 o
   0 -14   2        0.30        1.96      1.28 o
  -8 -13   2       10.99       13.58      2.99 o
  -7 -13   2        3.19        6.04      2.41 o
  -6 -13   2       59.16       57.22      4.79 o
  -5 -13   2      103.13      110.45      6.65 o
  -4 -13   2        4.23        3.30      1.31 o
  -3 -13   2      330.40      346.58      9.27 o
  -2 -13   2        7.61        7.67      3.25 o
  -1 -13   2       67.73       76.39      3.94 o
   0 -13   2        0.28        0.19      0.94 o
   1 -13   2        2.74        1.55      1.24 o
   2 -13   2       13.18       12.38      1.39 o
  -9 -12   2        2.35        3.58      1.84 o
  -8 -12   2        7.98        9.18      1.87 o
  -7 -12   2       34.32       34.00      3.02 o
  -6 -12   2        0.53       -0.94      1.42 o
  -5 -12   2      579.33      560.21     12.12 o
  -4 -12   2       64.47       63.55      3.11 o
  -3 -12   2       37.62       43.53      2.67 o
  -2 -12   2        1.23        2.19      0.65 o
  -1 -12   2       55.17       56.63      2.27 o
   0 -12   2        1.49        2.21      0.63 o
   1 -12   2        6.59        9.63      0.85 o
   2 -12   2       18.62       16.74      1.40 o
   3 -12   2       10.54       11.20      1.62 o
   4 -12   2       11.66       11.41      1.22 o
 -10 -11   2        0.02        0.46      1.04 o
  -9 -11   2        5.41        6.27      3.03 o
  -8 -11   2        2.07        1.03      2.22 o
  -7 -11   2       51.92       50.80      2.44 o
  -6 -11   2        2.93        4.13      1.04 o
  -5 -11   2       69.37       59.28      5.93 o
  -4 -11   2       14.26       13.91      1.40 o
  -3 -11   2        0.00        0.51      0.44 o
  -2 -11   2        3.26        2.35      0.62 o
  -1 -11   2        5.74        6.13      0.82 o
   0 -11   2       11.56       13.25      0.91 o
   1 -11   2        8.99       10.65      1.28 o
   2 -11   2       71.21       68.97      1.86 o
   3 -11   2       73.94       77.12      2.43 o
   4 -11   2        0.00       -0.26      0.54 o
   5 -11   2        4.65        3.47      0.77 o
 -10 -10   2        1.59        1.07      2.76 o
  -9 -10   2       26.55       26.41      2.76 o
  -8 -10   2        0.16        0.27      0.71 o
  -7 -10   2        0.01       -0.53      0.52 o
  -6 -10   2        5.93        5.39      0.95 o
  -5 -10   2       26.58       21.28      1.62 o
  -4 -10   2        8.63        8.34      1.53 o
  -3 -10   2      145.49      132.09      2.98 o
  -2 -10   2        7.22        7.16      0.86 o
  -1 -10   2       12.18        9.54      0.75 o
   0 -10   2       31.97       31.53      1.21 o
   1 -10   2       30.07       29.68      1.16 o
   2 -10   2       10.58       11.15      0.85 o
   3 -10   2        1.45        2.25      0.50 o
   4 -10   2       20.58       22.23      1.52 o
   5 -10   2       17.39       17.45      1.30 o
   6 -10   2        4.57        4.98      0.87 o
 -11  -9   2       14.83       15.62      2.21 o
 -10  -9   2       42.65       43.99      3.47 o
  -9  -9   2       25.09       25.46      2.61 o
  -8  -9   2        0.74        1.10      0.75 o
  -7  -9   2        1.55        2.28      1.34 o
  -6  -9   2        2.16        1.37      0.64 o
  -5  -9   2       11.35       10.61      1.27 o
  -4  -9   2       14.50       13.65      1.05 o
  -3  -9   2      128.96      117.12      2.49 o
  -2  -9   2        5.29        1.92      0.51 o
  -1  -9   2       61.78       56.45      1.54 o
   0  -9   2        0.50        1.04      0.51 o
   1  -9   2        3.24        4.47      0.64 o
   2  -9   2        0.10        0.29      0.43 o
   3  -9   2       47.11       48.54      1.41 o
   4  -9   2      101.32      105.57      2.25 o
   5  -9   2      138.93      135.72      2.75 o
   6  -9   2       12.27       13.57      1.70 o
   7  -9   2        3.27        4.94      0.99 o
 -11  -8   2        4.91        6.50      1.64 o
 -10  -8   2       31.38       30.66      3.39 o
  -9  -8   2        2.08        2.10      1.00 o
  -8  -8   2        0.11        0.40      0.76 o
  -7  -8   2        5.11        4.41      0.91 o
  -6  -8   2       10.13       10.79      1.18 o
  -5  -8   2      268.35      221.87      4.71 o
  -4  -8   2      160.86      122.06      2.72 o
  -3  -8   2        0.13        1.37      0.36 o
  -2  -8   2      248.24      193.97      3.04 o
  -1  -8   2        2.74        1.80      0.35 o
   0  -8   2       94.88       81.40      1.28 o
   1  -8   2       15.85       18.28      0.73 o
   2  -8   2        1.17        0.40      0.28 o
   3  -8   2       12.33       11.55      0.78 o
   4  -8   2      235.33      235.62      3.54 o
   5  -8   2       60.53       56.72      1.67 o
   6  -8   2        0.82        1.66      0.57 o
   7  -8   2       28.07       24.17      1.84 o
   8  -8   2        5.80        6.63      1.32 o
 -11  -7   2        0.38        3.60      1.39 o
 -10  -7   2        7.58        7.59      1.57 o
  -9  -7   2       23.63       23.46      1.92 o
  -8  -7   2        7.42        7.57      1.13 o
  -7  -7   2       31.14       25.87      1.83 o
  -6  -7   2        4.68        3.25      0.74 o
  -5  -7   2        2.58        0.31      0.38 o
  -4  -7   2        2.70        0.33      0.34 o
  -3  -7   2        0.00        0.41      0.29 o
  -2  -7   2       65.69       61.49      1.42 o
  -1  -7   2        7.59        5.62      0.32 o
   0  -7   2       18.63       21.45      0.60 o
   1  -7   2      191.15      166.59      2.22 o
   2  -7   2      340.40      337.76      3.88 o
   3  -7   2      429.20      400.97      4.83 o
   4  -7   2       56.89       58.19      1.49 o
   5  -7   2      565.59      550.64      6.59 o
   6  -7   2       14.87       16.98      1.10 o
   7  -7   2       58.85       57.27      1.82 o
   8  -7   2       16.38       14.22      1.27 o
   9  -7   2        3.89        6.51      1.79 o
 -12  -6   2        8.71        6.54      3.12 o
 -11  -6   2       33.20       35.54      3.11 o
 -10  -6   2       28.12       23.56      2.43 o
  -9  -6   2       15.05       13.56      1.82 o
  -8  -6   2       14.16       14.57      2.11 o
  -7  -6   2        5.79        6.63      0.99 o
  -6  -6   2        2.21        2.22      0.53 o
  -5  -6   2        4.56        2.57      0.49 o
  -4  -6   2       59.22       45.83      2.32 o
  -3  -6   2       22.68       25.08      0.92 o
  -2  -6   2      161.65      173.18      2.07 o
  -1  -6   2        0.70        0.25      0.14 o
   0  -6   2       40.36       37.96      0.71 o
   1  -6   2        0.91        0.80      0.19 o
   2  -6   2       25.10       25.24      0.78 o
   3  -6   2       79.86       67.39      1.37 o
   4  -6   2       20.15       16.14      0.86 o
   5  -6   2       35.19       38.97      1.27 o
   6  -6   2       60.48       59.44      1.66 o
   7  -6   2       42.38       44.32      1.79 o
   8  -6   2       13.36       16.14      1.29 o
   9  -6   2       12.04       14.27      1.47 o
 -12  -5   2        0.50        2.25      1.74 o
 -11  -5   2       26.46       26.52      2.94 o
 -10  -5   2        1.54        1.38      1.06 o
  -9  -5   2      103.57      104.24      5.18 o
  -8  -5   2       56.82       52.35      4.70 o
  -7  -5   2       21.40       20.42      1.55 o
  -6  -5   2      112.19      128.27      3.14 o
  -5  -5   2        2.94        2.95      0.50 o
  -4  -5   2      106.84      115.28      2.71 o
  -3  -5   2       69.91       72.55      1.73 o
  -2  -5   2       45.70       47.29      0.85 o
  -1  -5   2        9.70       10.23      0.37 o
   0  -5   2       23.00       20.73      0.59 o
   1  -5   2      175.02      176.60      1.98 o
   2  -5   2        0.26        0.20      0.17 o
   3  -5   2        4.79        3.05      0.40 o
   4  -5   2      192.58      186.64      2.61 o
   5  -5   2       10.57       15.25      1.08 o
   6  -5   2        0.14        0.32      0.35 o
   7  -5   2        7.71        6.43      1.11 o
   8  -5   2        0.01        0.01      0.55 o
   9  -5   2        0.22        1.44      0.64 o
  10  -5   2        0.00        0.95      0.87 o
 -12  -4   2      128.93      124.11      5.51 o
 -11  -4   2      265.32      258.81      7.61 o
 -10  -4   2        5.26        4.42      1.24 o
  -9  -4   2      110.21      105.09      6.59 o
  -8  -4   2        0.21        0.44      0.92 o
  -7  -4   2      115.56      118.30      3.84 o
  -6  -4   2       35.20       37.93      3.29 o
  -5  -4   2        4.05        2.65      0.80 o
  -4  -4   2       19.75       27.57      1.29 o
  -3  -4   2       21.29       24.91      0.89 o
  -2  -4   2      387.72      468.78      5.11 o
  -1  -4   2      201.90      230.72      2.30 o
   0  -4   2       50.29       48.52      0.80 o
   1  -4   2      284.30      313.97      2.90 o
   2  -4   2        3.86        3.07      0.27 o
   3  -4   2        7.17        9.95      0.50 o
   4  -4   2      165.30      158.53      2.25 o
   5  -4   2       73.75       65.33      1.41 o
   6  -4   2        7.10        6.24      0.61 o
   7  -4   2        5.93        6.79      0.68 o
   8  -4   2       14.55       14.54      1.14 o
   9  -4   2        1.18        1.78      0.63 o
  10  -4   2        8.48        8.56      1.13 o
 -12  -3   2        9.61        9.72      4.55 o
 -11  -3   2        2.81        4.63      1.66 o
 -10  -3   2        0.01       -0.14      0.82 o
  -9  -3   2        2.60        5.20      1.96 o
  -8  -3   2        2.48        2.29      0.86 o
  -7  -3   2        2.05        2.52      0.68 o
  -6  -3   2       74.20       85.23      2.56 o
  -5  -3   2      577.50      647.60      7.48 o
  -4  -3   2     1396.21     1595.94     16.63 o
  -3  -3   2       89.52      103.76      1.81 o
  -2  -3   2      525.09      606.66     10.20 o
  -1  -3   2      122.47      128.26      2.06 o
   0  -3   2      133.48      151.77      1.99 o
   1  -3   2       77.42       87.04      1.27 o
   2  -3   2      138.74      151.68      1.66 o
   3  -3   2       11.11       16.03      0.56 o
   4  -3   2      119.75      115.84      1.76 o
   5  -3   2      424.79      435.29      4.76 o
   6  -3   2      360.97      346.72      4.39 o
   7  -3   2      140.86      142.35      2.55 o
   8  -3   2       14.53       15.08      1.21 o
   9  -3   2        8.34        7.99      0.92 o
  10  -3   2        1.52        1.83      0.77 o
  11  -3   2       34.24       33.63      3.05 o
 -12  -2   2        0.09        0.47      1.09 o
 -11  -2   2       35.09       30.73      2.85 o
 -10  -2   2        8.47        7.36      1.64 o
  -9  -2   2       41.41       40.28      2.62 o
  -8  -2   2        5.64        5.77      0.87 o
  -7  -2   2        6.66        6.45      1.08 o
  -6  -2   2       55.89       56.11      1.57 o
  -5  -2   2       37.03       38.15      0.96 o
  -4  -2   2        0.19        0.05      0.17 o
  -3  -2   2       22.92       26.93      0.72 o
  -2  -2   2      112.52      126.93      2.37 o
  -1  -2   2      161.18      169.41      2.32 o
   0  -2   2      132.97      142.74      2.01 o
   1  -2   2        8.73        7.90      0.38 o
   2  -2   2        2.16        3.39      0.34 o
   3  -2   2      104.00      106.37      1.43 o
   4  -2   2       68.25       78.50      1.32 o
   5  -2   2        7.85       13.26      0.60 o
   6  -2   2        5.01        4.07      0.42 o
   7  -2   2       62.59       55.23      1.45 o
   8  -2   2       43.16       42.03      1.54 o
   9  -2   2        6.27        5.63      0.80 o
  10  -2   2       23.80       19.10      1.77 o
  11  -2   2        5.44        5.45      1.12 o
 -11  -1   2       13.65       12.91      1.99 o
 -10  -1   2       32.13       33.23      2.79 o
  -9  -1   2        6.66        8.09      1.11 o
  -8  -1   2       32.19       33.86      1.69 o
  -7  -1   2        1.35        1.74      0.47 o
  -6  -1   2       59.15       70.07      1.44 o
  -5  -1   2       24.84       28.05      0.72 o
  -4  -1   2       62.71       72.83      1.28 o
  -3  -1   2      608.08      694.89      7.78 o
  -2  -1   2       57.64       59.46      1.20 o
  -1  -1   2      211.21      215.47      4.22 o
   0  -1   2      394.37      401.13      6.03 o
   1  -1   2        0.02        0.16      0.13 o
   2  -1   2       23.76       25.83      0.82 o
   3  -1   2      182.62      195.78      2.77 o
   4  -1   2      129.61      142.29      1.67 o
   5  -1   2       85.39       89.73      1.36 o
   6  -1   2        6.96        8.66      0.61 o
   7  -1   2       22.74       20.69      0.93 o
   8  -1   2       21.80       25.37      1.34 o
   9  -1   2        1.99        1.77      0.84 o
  10  -1   2       11.42       13.70      1.47 o
  11  -1   2       32.80       28.12      2.14 o
  12  -1   2       15.48       18.29      3.50 o
 -11   0   2       40.61       40.95      3.31 o
 -10   0   2       32.02       35.84      2.29 o
  -9   0   2       68.79       69.80      2.56 o
  -8   0   2        1.05        0.84      0.49 o
  -7   0   2      173.16      175.59      2.78 o
  -6   0   2       33.03       36.73      1.06 o
  -5   0   2       32.19       33.66      0.81 o
  -4   0   2      329.47      346.69      5.16 o
  -3   0   2       40.31       49.02      1.14 o
  -2   0   2      191.50      200.45      3.05 o
  -1   0   2     3015.77     3137.07     88.17 o
   0   0   2      469.64      502.71      5.95 o
   1   0   2     2517.31     2615.47     39.83 o
   2   0   2       64.43       65.06      1.28 o
   3   0   2       99.46      100.07      1.85 o
   4   0   2       52.87       59.63      1.26 o
   5   0   2      193.20      197.78      2.31 o
   6   0   2       86.25       87.92      1.54 o
   7   0   2        8.24        8.39      0.61 o
   8   0   2       23.28       21.99      1.09 o
   9   0   2        1.13        0.83      0.51 o
  10   0   2       53.87       56.33      2.06 o
  11   0   2       47.85       49.84      2.50 o
  12   0   2        1.69        2.73      1.19 o
 -11   1   2       12.48       12.22      2.33 o
 -10   1   2        0.42        0.10      1.08 o
  -9   1   2        4.84        5.78      0.84 o
  -8   1   2        5.43        6.42      0.74 o
  -7   1   2        5.80        5.26      0.57 o
  -6   1   2       35.66       40.71      1.23 o
  -5   1   2       16.38       13.71      0.70 o
  -4   1   2     1006.73     1165.27     12.91 o
  -3   1   2     1200.27     1339.91     12.81 o
  -2   1   2     2374.39     2567.64     28.71 o
  -1   1   2    12360.63    11694.16    168.08 o
   0   1   2     1029.63     1082.13     11.34 o
   1   1   2      871.67      920.25     12.19 o
   2   1   2       26.42       22.96      1.36 o
   3   1   2      179.87      190.68      2.62 o
   4   1   2       10.69       13.36      0.55 o
   5   1   2       75.83       74.21      1.19 o
   6   1   2        9.08       10.30      0.55 o
   7   1   2       14.47       17.68      0.82 o
   8   1   2       93.82      100.23      2.23 o
   9   1   2        1.68        2.25      0.59 o
  10   1   2        5.30        5.79      0.87 o
  11   1   2       30.15       33.97      2.31 o
  12   1   2        0.25        1.20      1.43 o
 -11   2   2       26.78       28.25      2.25 o
 -10   2   2        0.31       -0.25      0.62 o
  -9   2   2        9.64       11.65      1.17 o
  -8   2   2        1.57        1.04      0.67 o
  -7   2   2        1.87        1.66      0.44 o
  -6   2   2       10.88       15.51      0.84 o
  -5   2   2       10.21       16.27      0.79 o
  -4   2   2      853.21      917.44      8.35 o
  -3   2   2     2019.53     2195.42     19.09 o
  -2   2   2       66.35       78.13      1.23 o
  -1   2   2        0.06        0.85      0.31 o
   0   2   2      973.10     1023.87     13.73 o
   1   2   2     1325.28     1390.43     18.48 o
   2   2   2        0.00        0.14      0.17 o
   3   2   2      396.94      469.74      5.56 o
   4   2   2        1.97        3.07      0.27 o
   5   2   2      267.37      285.60      3.01 o
   6   2   2      929.87     1019.90      9.17 o
   7   2   2        9.77        9.21      0.65 o
   8   2   2       31.21       31.72      1.30 o
   9   2   2       10.66       11.92      1.45 o
  10   2   2       21.27       24.19      1.81 o
  11   2   2        6.31        7.14      1.18 o
  12   2   2        7.44        9.22      1.77 o
 -10   3   2        1.24        1.20      0.81 o
  -9   3   2       55.66       54.83      1.90 o
  -8   3   2        0.00        0.10      0.67 o
  -7   3   2        0.31        0.94      0.40 o
  -6   3   2       22.09       21.65      1.02 o
  -5   3   2        3.53        3.63      0.44 o
  -4   3   2      275.16      274.96      3.12 o
  -3   3   2     1231.33     1334.64     11.81 o
  -2   3   2       95.45      106.90      1.28 o
  -1   3   2       94.41      107.98      1.44 o
   0   3   2      109.57      117.61      3.15 o
   1   3   2      188.81      190.13      2.80 o
   2   3   2      285.41      303.53      4.47 o
   3   3   2      633.19      689.74      8.62 o
   4   3   2      872.69      975.60      9.03 o
   5   3   2       11.94       12.59      0.54 o
   6   3   2        0.09       -0.15      0.27 o
   7   3   2        0.10        0.16      0.26 o
   8   3   2       28.61       28.07      1.27 o
   9   3   2        0.65        1.13      0.61 o
  10   3   2        0.47        0.57      1.29 o
  11   3   2       33.68       37.70      2.37 o
  12   3   2        0.01       -0.31      0.88 o
 -10   4   2        9.20       10.23      1.44 o
  -9   4   2        1.80        1.34      0.63 o
  -8   4   2       10.80       10.98      0.91 o
  -7   4   2        6.82        7.14      1.18 o
  -6   4   2       35.31       30.61      1.17 o
  -5   4   2       11.18       10.13      0.70 o
  -4   4   2      166.69      159.74      2.20 o
  -3   4   2        0.17        0.25      0.18 o
  -2   4   2        1.34        0.74      0.31 o
  -1   4   2       21.72       25.33      0.52 o
   0   4   2       17.22       21.84      0.70 o
   1   4   2      236.71      272.01      7.15 o
   2   4   2      367.70      419.15      5.96 o
   3   4   2       13.42       19.52      0.62 o
   4   4   2      390.10      433.17      4.76 o
   5   4   2        9.39        8.10      0.51 o
   6   4   2       60.25       66.90      1.31 o
   7   4   2        0.25        0.79      0.34 o
   8   4   2       35.08       34.20      1.41 o
   9   4   2       13.44       12.61      2.24 o
  10   4   2        9.54        9.22      1.19 o
  11   4   2        1.35        0.11      0.88 o
  12   4   2        0.85        0.93      1.27 o
 -10   5   2      108.98      101.26      4.74 o
  -9   5   2       14.07       17.87      1.74 o
  -8   5   2      140.62      135.85      3.11 o
  -7   5   2      105.70       99.95      2.24 o
  -6   5   2       29.70       26.49      1.23 o
  -5   5   2        9.18        7.37      0.63 o
  -4   5   2        3.69        3.00      0.36 o
  -3   5   2        1.90        1.26      0.25 o
  -2   5   2      378.29      381.72      3.46 o
  -1   5   2      813.01      868.67      7.31 o
   0   5   2        9.76       10.60      0.42 o
   1   5   2       27.66       30.88      1.13 o
   2   5   2       10.87       12.16      0.75 o
   3   5   2       10.72       13.40      0.52 o
   4   5   2       84.76       97.36      1.46 o
   5   5   2       70.25       73.84      1.38 o
   6   5   2      181.33      183.30      3.24 o
   7   5   2        6.95        6.55      0.74 o
   8   5   2       91.24       88.11      2.30 o
   9   5   2       41.72       33.95      3.65 o
  10   5   2       24.02       21.03      3.79 o
  11   5   2        3.72        1.07      0.97 o
  12   5   2        0.70        0.56      0.99 o
  -9   6   2       33.53       35.31      5.18 o
  -8   6   2        4.02        6.23      1.00 o
  -7   6   2       13.73       14.00      1.13 o
  -6   6   2        2.61        1.16      0.49 o
  -5   6   2       11.52       13.68      0.86 o
  -4   6   2       53.44       49.05      1.12 o
  -3   6   2      148.68      183.71      2.30 o
  -2   6   2       18.19       16.77      0.68 o
  -1   6   2       41.26       55.28      0.84 o
   0   6   2        0.92        0.55      0.18 o
   1   6   2       65.68       72.36      1.59 o
   2   6   2        1.26        1.01      0.17 o
   3   6   2       10.68       18.16      0.62 o
   4   6   2       36.58       32.18      0.92 o
   5   6   2        0.27        0.50      0.24 o
   6   6   2     1163.30     1139.46     12.61 o
   7   6   2      239.64      232.24      4.03 o
   8   6   2      119.11      116.34      3.32 o
   9   6   2      208.81      189.53      4.69 o
  10   6   2        3.09        3.52      1.17 o
  11   6   2        5.56        6.27      1.77 o
  12   6   2       16.95       18.01      3.20 o
  -8   7   2        3.87        4.94      1.15 o
  -7   7   2       66.82       69.28      2.42 o
  -6   7   2        1.66        1.34      0.53 o
  -5   7   2       19.63       16.62      1.09 o
  -4   7   2        3.03        3.17      0.42 o
  -3   7   2       94.78       78.19      1.50 o
  -2   7   2        9.89        6.09      0.44 o
  -1   7   2      118.98      125.20      1.49 o
   0   7   2      227.39      216.56      2.49 o
   1   7   2       15.47       18.62      0.87 o
   2   7   2      143.80      134.91      2.28 o
   3   7   2       49.11       55.73      0.91 o
   4   7   2     1358.56     1308.77     14.06 o
   5   7   2       12.88        9.61      0.71 o
   6   7   2     1181.93     1154.88     12.86 o
   7   7   2      330.40      324.74      7.58 o
   8   7   2       25.21       23.90      2.26 o
   9   7   2        4.99        7.01      2.04 o
  10   7   2       11.98       11.15      1.88 o
  11   7   2        3.36        1.73      1.45 o
  12   7   2       20.02       17.67      3.80 o
  -8   8   2        6.19        7.82      2.19 o
  -7   8   2       30.34       34.49      2.35 o
  -6   8   2       19.04       22.10      1.57 o
  -5   8   2       25.54       28.91      1.95 o
  -4   8   2       14.61       17.57      0.99 o
  -3   8   2      165.86      154.43      2.35 o
  -2   8   2        0.04        0.56      0.25 o
  -1   8   2       55.28       49.19      1.00 o
   0   8   2        5.43        2.37      0.39 o
   1   8   2       21.51       23.87      1.14 o
   2   8   2       21.21       19.50      1.14 o
   3   8   2      162.89      161.74      2.13 o
   4   8   2       25.27       21.07      1.36 o
   5   8   2        0.10       -0.24      0.34 o
   6   8   2      101.14       92.05      2.37 o
   7   8   2      221.42      208.40      4.69 o
   8   8   2       40.11       36.80      2.08 o
   9   8   2        2.59        2.24      0.79 o
  10   8   2       20.64       20.46      1.89 o
  11   8   2       28.56       27.05      2.75 o
  12   8   2        1.74        0.22      2.15 o
  -7   9   2      118.78      127.52      5.01 o
  -6   9   2       63.99       59.39      2.59 o
  -5   9   2        0.14       -0.45      0.46 o
  -4   9   2        4.29        4.40      0.64 o
  -3   9   2        6.89        8.06      0.62 o
  -2   9   2        3.75        2.24      0.37 o
  -1   9   2        0.15        0.30      0.22 o
   0   9   2       84.83       71.69      2.02 o
   1   9   2       10.99       10.57      0.69 o
   2   9   2       21.06       22.22      1.07 o
   3   9   2       18.76       20.24      0.83 o
   4   9   2       86.71       87.88      2.16 o
   5   9   2       49.15       47.39      1.65 o
   6   9   2        3.30        2.95      0.63 o
   7   9   2       79.70       78.20      3.03 o
   8   9   2        0.04       -0.87      0.71 o
   9   9   2        2.13        1.07      0.72 o
  10   9   2       26.13       27.69      2.19 o
  11   9   2        0.05        1.06      1.04 o
  12   9   2        5.00        2.60      1.26 o
  -6  10   2      119.08      120.96      6.07 o
  -5  10   2       19.61       20.06      1.71 o
  -4  10   2       40.33       41.58      1.63 o
  -3  10   2      198.50      201.79      3.72 o
  -2  10   2       38.52       36.31      1.15 o
  -1  10   2       45.00       42.63      1.00 o
   0  10   2      214.78      186.55      3.18 o
   1  10   2       11.36        9.22      0.70 o
   2  10   2       48.91       43.89      1.35 o
   3  10   2      111.79      113.03      2.23 o
   4  10   2       86.68       86.30      2.22 o
   5  10   2        3.63        4.26      0.68 o
   6  10   2       12.53       11.06      1.04 o
   7  10   2        3.12        2.79      0.69 o
   8  10   2        2.69        5.06      1.03 o
   9  10   2      124.91      131.08      4.06 o
  10  10   2       62.73       57.18      3.81 o
  11  10   2        8.22        8.01      1.73 o
  -5  11   2        0.84        2.51      1.02 o
  -4  11   2        1.78        2.19      0.75 o
  -3  11   2        1.31        1.16      0.47 o
  -2  11   2      156.00      156.44      2.59 o
  -1  11   2       23.55       26.41      1.14 o
   0  11   2       47.40       49.02      1.60 o
   1  11   2       44.73       36.83      1.50 o
   2  11   2       11.38       15.18      1.47 o
   3  11   2       10.17        7.78      0.94 o
   4  11   2        0.63        0.11      0.50 o
   5  11   2        3.58        5.81      0.89 o
   6  11   2       37.25       40.19      2.11 o
   7  11   2      220.73      229.62      4.68 o
   8  11   2        4.31        5.31      1.05 o
   9  11   2       43.82       41.78      4.01 o
  10  11   2        3.70        3.17      1.36 o
  11  11   2        9.14        8.18      1.76 o
  -4  12   2        7.42        7.39      1.25 o
  -3  12   2       71.72       72.97      2.29 o
  -2  12   2       67.94       70.84      1.71 o
  -1  12   2       26.44       29.78      1.27 o
   0  12   2       90.83       89.89      5.18 o
   1  12   2       26.88       28.86      5.58 o
   2  12   2        7.89       10.18      1.53 o
   3  12   2       45.34       49.28      1.48 o
   4  12   2       57.79       57.33      2.11 o
   5  12   2        0.11        0.52      0.54 o
   6  12   2       11.12       11.43      1.63 o
   7  12   2        8.96        9.78      1.22 o
   8  12   2        0.32        2.60      2.30 o
   9  12   2        8.77       13.01      2.00 o
  10  12   2       17.26       17.71      2.49 o
  -3  13   2       21.29       20.19      3.47 o
  -2  13   2       12.56       14.88      2.11 o
  -1  13   2        0.97        1.60      1.09 o
   0  13   2       87.21       94.17      5.79 o
   2  13   2        1.03        1.10      1.23 o
   3  13   2       14.07       14.29      1.03 o
   4  13   2        0.86        0.82      0.93 o
   5  13   2        8.99       11.88      1.12 o
   6  13   2       25.58       27.40      1.62 o
   7  13   2       46.90       50.19      3.30 o
   8  13   2        2.04        3.42      1.33 o
   9  13   2        0.01        0.46      1.06 o
  -1  14   2        0.02        0.28      1.63 o
   4  14   2        2.59        3.67      1.77 o
   5  14   2       13.94       21.11      3.35 o
   6  14   2        0.12       -0.60      1.71 o
   7  14   2       68.32       76.11      5.82 o
   8  14   2        0.01        1.06      1.10 o
   6  15   2        7.19        7.42      2.41 o
  -4 -14   3        0.18       -0.42      1.52 o
  -3 -14   3        0.02        1.10      1.39 o
  -2 -14   3       32.01       35.35      3.37 o
  -1 -14   3       33.78       31.06      3.14 o
  -7 -13   3      170.82      160.40      8.54 o
  -6 -13   3       44.11       47.55      5.21 o
  -5 -13   3       43.10       35.18      4.47 o
  -4 -13   3       36.14       39.10      3.35 o
  -3 -13   3        2.13        0.53      1.37 o
  -2 -13   3       46.92       50.92      4.69 o
  -1 -13   3        2.21        5.04      1.44 o
   0 -13   3      134.05      141.66      6.03 o
   1 -13   3        7.19        8.22      1.03 o
   2 -13   3        0.04        0.82      0.64 o
  -8 -12   3       10.58       14.19      3.05 o
  -7 -12   3      429.73      403.35     14.50 o
  -6 -12   3        0.01        0.03      1.55 o
  -5 -12   3      349.80      343.81     12.69 o
  -4 -12   3       33.40       38.82      2.22 o
  -3 -12   3      150.31      156.71      4.30 o
  -2 -12   3       77.99       77.82      2.49 o
  -1 -12   3      120.97      129.74      3.68 o
   0 -12   3        0.00        0.58      0.44 o
   1 -12   3       27.05       24.28      2.59 o
   2 -12   3       30.90       30.84      1.83 o
   3 -12   3       34.13       36.92      2.77 o
  -9 -11   3       28.94       29.92      4.72 o
  -8 -11   3        0.13        1.41      1.50 o
  -7 -11   3       38.40       44.50      3.42 o
  -6 -11   3      102.14       91.02      3.93 o
  -5 -11   3       18.84       17.99      1.94 o
  -4 -11   3        0.31        0.77      0.55 o
  -3 -11   3      100.71       98.41      2.72 o
  -2 -11   3        3.56        4.07      0.80 o
  -1 -11   3        0.19        0.25      0.55 o
   0 -11   3       61.77       63.24      1.86 o
   1 -11   3        2.17        1.84      0.51 o
   2 -11   3      295.72      304.68      5.30 o
   3 -11   3       38.58       36.90      2.08 o
   4 -11   3       13.89       13.96      1.32 o
   5 -11   3        8.06        8.06      1.15 o
 -10 -10   3        1.24        1.69      1.24 o
  -9 -10   3       10.07        7.74      1.71 o
  -8 -10   3       24.18       21.91      1.99 o
  -7 -10   3       32.97       36.50      2.37 o
  -6 -10   3       79.42       75.32      2.80 o
  -5 -10   3       19.47       18.17      1.54 o
  -4 -10   3      154.33      152.44      3.43 o
  -3 -10   3      147.31      142.07      3.23 o
  -2 -10   3       38.91       41.19      2.93 o
  -1 -10   3        0.06       -0.29      0.27 o
   0 -10   3       36.19       36.67      2.38 o
   1 -10   3       16.15       18.04      1.67 o
   2 -10   3       11.90       13.72      0.97 o
   3 -10   3        1.18        1.05      0.47 o
   4 -10   3       83.42       87.50      2.35 o
   5 -10   3       12.98       13.78      1.21 o
   6 -10   3        2.11        3.44      0.76 o
 -10  -9   3        7.44        6.55      1.65 o
  -9  -9   3       14.93       14.31      1.70 o
  -8  -9   3       23.16       19.56      1.89 o
  -7  -9   3       60.06       56.80      2.49 o
  -6  -9   3       27.04       22.88      2.19 o
  -5  -9   3        0.94        1.30      0.62 o
  -4  -9   3      140.27      132.94      2.70 o
  -3  -9   3       32.93       31.83      1.58 o
  -2  -9   3        0.08        0.31      0.43 o
  -1  -9   3       89.70       80.85      3.18 o
   0  -9   3       90.88       83.66      2.05 o
   1  -9   3       19.29       16.36      1.06 o
   2  -9   3       47.91       50.03      1.50 o
   3  -9   3       15.73       19.10      1.05 o
   4  -9   3        3.72        4.40      0.60 o
   5  -9   3        0.00        0.41      0.46 o
   6  -9   3        0.08        0.30      0.56 o
   7  -9   3        7.02        7.07      1.31 o
 -11  -8   3       24.48       24.82      2.73 o
 -10  -8   3        1.52        0.77      1.07 o
  -9  -8   3        8.50        8.36      1.33 o
  -8  -8   3        2.34        2.13      0.84 o
  -7  -8   3        1.44        1.23      0.70 o
  -6  -8   3        7.12        6.89      1.01 o
  -5  -8   3       41.12       31.04      1.67 o
  -4  -8   3      337.44      282.10      4.29 o
  -3  -8   3        2.07        3.13      0.50 o
  -2  -8   3      127.77      102.16      2.74 o
  -1  -8   3      388.79      392.19      5.75 o
   0  -8   3        4.32        4.94      0.51 o
   1  -8   3       48.61       44.82      1.09 o
   2  -8   3        1.82        2.18      0.38 o
   3  -8   3      160.92      160.91      2.67 o
   4  -8   3       12.12       11.23      0.84 o
   5  -8   3       26.61       25.31      1.31 o
   6  -8   3      211.20      218.34      3.87 o
   7  -8   3        6.16        9.70      1.40 o
   8  -8   3       24.09       21.88      1.88 o
 -11  -7   3        0.37       -0.62      0.94 o
 -10  -7   3        0.03        1.73      1.17 o
  -9  -7   3        8.06        9.85      3.49 o
  -8  -7   3        1.04        0.11      0.66 o
  -7  -7   3       18.24       17.17      1.55 o
  -6  -7   3      251.67      220.21      4.13 o
  -5  -7   3       41.90       39.98      1.73 o
  -4  -7   3      108.83       81.95      1.89 o
  -3  -7   3        2.04        1.23      0.43 o
  -2  -7   3       20.32       12.98      0.75 o
  -1  -7   3       49.39       50.48      1.94 o
   0  -7   3      362.28      323.21      3.50 o
   1  -7   3       17.76       16.83      0.83 o
   2  -7   3      569.67      518.43      5.52 o
   3  -7   3      545.75      518.75      5.95 o
   4  -7   3       83.77       83.68      1.85 o
   5  -7   3      519.58      499.39      6.16 o
   6  -7   3       13.66       13.49      1.00 o
   7  -7   3      108.27      103.83      2.48 o
   8  -7   3       22.60       20.80      1.51 o
   9  -7   3        0.02        0.33      0.90 o
 -11  -6   3        9.20        8.70      1.69 o
 -10  -6   3        1.06       -0.70      0.84 o
  -9  -6   3        0.48        0.38      0.88 o
  -8  -6   3        0.25        0.40      0.78 o
  -7  -6   3        2.04        1.27      0.65 o
  -6  -6   3        0.22        0.97      0.46 o
  -5  -6   3        0.11        0.18      0.36 o
  -4  -6   3      129.73      125.26      2.87 o
  -3  -6   3        1.15       -0.14      0.32 o
  -2  -6   3        5.23        4.95      0.38 o
  -1  -6   3       34.57       38.41      1.06 o
   0  -6   3        0.80        1.08      0.27 o
   1  -6   3      328.35      318.25      3.54 o
   2  -6   3      177.70      170.07      2.32 o
   3  -6   3      923.77      883.82      8.66 o
   4  -6   3       20.66       22.69      1.04 o
   5  -6   3       37.26       35.24      1.26 o
   6  -6   3        1.98        1.17      0.57 o
   7  -6   3      105.77      106.87      2.43 o
   8  -6   3       14.47       15.37      1.25 o
   9  -6   3       59.25       56.50      2.81 o
 -11  -5   3        0.04       -0.78      0.82 o
 -10  -5   3        0.01        0.33      0.97 o
  -9  -5   3        0.29        0.84      0.96 o
  -8  -5   3        1.62        0.08      0.78 o
  -7  -5   3        2.22        1.02      0.51 o
  -6  -5   3       68.94       72.44      3.72 o
  -5  -5   3        0.01       -0.24      0.34 o
  -4  -5   3        5.86        7.27      0.69 o
  -3  -5   3       36.45       42.70      1.03 o
  -2  -5   3        1.69        1.12      0.26 o
  -1  -5   3        0.08        0.13      0.13 o
   0  -5   3       48.91       43.11      0.85 o
   1  -5   3        5.40        6.25      0.37 o
   2  -5   3      100.21       87.40      1.44 o
   3  -5   3     1133.61     1047.24     10.66 o
   4  -5   3       88.16       80.26      1.57 o
   5  -5   3       33.84       32.37      1.17 o
   6  -5   3        2.06        2.56      0.48 o
   7  -5   3        0.79        1.56      0.46 o
   8  -5   3        1.70        1.06      0.78 o
   9  -5   3        0.10        0.15      0.56 o
  10  -5   3       65.25       61.47      3.31 o
 -11  -4   3       91.63       83.52      4.05 o
 -10  -4   3       90.23       95.73      4.16 o
  -9  -4   3       33.98       32.91      2.64 o
  -8  -4   3        4.72        4.37      1.12 o
  -7  -4   3        0.19        0.43      0.55 o
  -6  -4   3       79.21       91.78      2.69 o
  -5  -4   3        1.24        0.39      0.34 o
  -4  -4   3       30.90       30.28      1.12 o
  -3  -4   3       45.99       51.13      1.44 o
  -2  -4   3       12.17       12.88      0.59 o
  -1  -4   3      369.77      436.71      4.05 o
   0  -4   3       15.57       15.39      0.49 o
   1  -4   3       75.58       71.71      1.02 o
   2  -4   3       45.52       37.33      0.78 o
   3  -4   3      129.46      132.81      1.92 o
   4  -4   3       20.26       26.45      0.86 o
   5  -4   3       31.44       32.74      1.06 o
   6  -4   3       55.44       46.58      1.36 o
   7  -4   3        0.02        0.72      0.61 o
   8  -4   3        0.58        0.73      0.45 o
   9  -4   3       48.32       50.81      2.08 o
  10  -4   3       24.08       25.47      2.34 o
 -11  -3   3       40.54       43.84      3.42 o
 -10  -3   3        6.97        8.32      1.55 o
  -9  -3   3        1.04        0.71      0.85 o
  -8  -3   3        4.50        3.59      1.05 o
  -7  -3   3       14.69       14.29      1.58 o
  -6  -3   3       29.58       30.41      1.79 o
  -5  -3   3       33.75       36.93      1.43 o
  -4  -3   3      304.72      324.59      3.73 o
  -3  -3   3      464.92      519.13      6.35 o
  -2  -3   3      282.00      301.88      4.52 o
  -1  -3   3       87.64       86.77      1.35 o
   0  -3   3      105.19      112.98      1.72 o
   1  -3   3        2.40        2.36      0.41 o
   2  -3   3       10.61       12.31      0.46 o
   3  -3   3      245.90      231.39      2.56 o
   4  -3   3        6.08        3.96      0.38 o
   5  -3   3      513.43      489.80      5.27 o
   6  -3   3       21.32       20.05      0.99 o
   7  -3   3       17.96       17.85      1.02 o
   8  -3   3        0.71        0.55      0.57 o
   9  -3   3        0.06       -0.03      0.56 o
  10  -3   3        1.09        1.11      0.81 o
  11  -3   3        5.30        8.92      2.57 o
 -11  -2   3        0.65        0.72      1.03 o
 -10  -2   3        3.32        4.48      1.32 o
  -9  -2   3        0.02       -0.25      0.69 o
  -8  -2   3       61.27       68.15      4.60 o
  -7  -2   3       20.95       23.68      1.93 o
  -6  -2   3      193.24      207.26      3.53 o
  -5  -2   3      192.59      218.37      2.90 o
  -4  -2   3        6.77        5.68      0.47 o
  -3  -2   3      107.24      109.11      3.15 o
  -2  -2   3        0.15        0.21      0.19 o
  -1  -2   3       28.22       28.48      1.02 o
   0  -2   3      360.90      402.76      5.15 o
   1  -2   3      345.69      382.27      4.20 o
   2  -2   3      889.86     1023.93     10.32 o
   3  -2   3      792.42      892.26      7.85 o
   4  -2   3      671.33      729.63      7.03 o
   5  -2   3       11.97        9.76      0.88 o
   6  -2   3      314.38      325.98      3.92 o
   7  -2   3      153.49      141.11      2.48 o
   8  -2   3       57.06       53.12      1.55 o
   9  -2   3       69.54       62.52      2.77 o
  10  -2   3        5.09        4.79      1.04 o
  11  -2   3        9.43        8.68      2.17 o
 -11  -1   3       10.38       10.64      2.28 o
 -10  -1   3       15.90       15.21      2.00 o
  -9  -1   3       28.96       33.03      2.66 o
  -8  -1   3       31.82       32.23      1.75 o
  -7  -1   3        9.70       11.08      1.38 o
  -6  -1   3        0.02        0.21      0.29 o
  -5  -1   3       29.63       32.11      0.80 o
  -4  -1   3        1.52        2.77      0.32 o
  -3  -1   3       18.74       21.38      1.14 o
  -2  -1   3        6.08        8.50      0.39 o
  -1  -1   3       17.71       16.76      0.58 o
   0  -1   3       50.94       63.84      1.21 o
   1  -1   3      226.32      241.09      3.06 o
   2  -1   3       53.56       54.45      1.10 o
   3  -1   3        7.59        7.77      0.42 o
   4  -1   3        8.38        8.57      0.42 o
   5  -1   3       45.79       45.84      1.11 o
   6  -1   3      151.04      145.16      2.00 o
   7  -1   3        0.18        0.10      0.28 o
   8  -1   3       25.82       25.07      1.33 o
   9  -1   3      231.99      235.05      5.19 o
  10  -1   3      150.17      147.66      5.14 o
  11  -1   3      250.78      242.23      7.05 o
  12  -1   3        0.83        1.77      1.59 o
 -11   0   3        3.72        4.79      1.60 o
 -10   0   3       19.40       22.60      2.38 o
  -9   0   3       18.82       21.89      1.71 o
  -8   0   3        0.62        1.46      0.69 o
  -7   0   3        2.78        2.72      0.56 o
  -6   0   3        4.69        6.02      0.54 o
  -5   0   3       11.07       14.16      0.83 o
  -4   0   3       32.65       38.98      0.81 o
  -3   0   3     1404.89     1567.17     15.13 o
  -2   0   3      239.65      242.92      3.28 o
  -1   0   3      232.70      248.23      5.63 o
   0   0   3        0.12       -0.32      0.16 o
   1   0   3      108.47      117.35      2.22 o
   2   0   3       22.61       20.09      0.69 o
   3   0   3      170.19      192.35      3.09 o
   4   0   3      133.52      144.70      2.39 o
   5   0   3       36.13       38.78      0.82 o
   6   0   3       43.73       53.38      1.29 o
   7   0   3        9.83       10.52      0.70 o
   8   0   3       35.72       37.79      1.43 o
   9   0   3       58.75       57.55      2.27 o
  10   0   3       21.94       20.34      1.69 o
  11   0   3        0.57        0.01      1.12 o
  12   0   3        5.44        5.54      1.44 o
 -11   1   3        1.61        3.50      1.32 o
 -10   1   3       34.62       38.27      3.08 o
  -9   1   3        0.61        0.06      0.62 o
  -8   1   3        2.06        2.36      0.63 o
  -7   1   3       80.86       77.00      1.88 o
  -6   1   3       69.02       71.09      1.56 o
  -5   1   3        3.49        4.43      0.46 o
  -4   1   3       30.47       27.43      0.65 o
  -3   1   3     1106.92     1238.63     10.73 o
  -2   1   3      162.09      187.62      3.04 o
  -1   1   3     1075.66     1254.75     27.52 o
   0   1   3       26.93       33.44      0.88 o
   1   1   3        7.68        8.29      0.47 o
   2   1   3        0.04       -0.14      0.09 o
   3   1   3      329.03      349.27      5.11 o
   4   1   3      178.54      188.11      2.29 o
   5   1   3        0.00        0.15      0.17 o
   6   1   3       57.19       65.68      1.29 o
   7   1   3       14.10       14.06      0.86 o
   8   1   3        3.54        4.16      0.87 o
   9   1   3       20.98       22.68      1.41 o
  10   1   3        8.48        9.40      1.51 o
  11   1   3        1.14        0.24      1.05 o
  12   1   3       56.44       53.01      3.69 o
 -11   2   3        9.43       11.02      2.98 o
 -10   2   3        0.56        0.87      0.85 o
  -9   2   3        5.83        4.18      0.82 o
  -8   2   3       19.46       18.20      1.11 o
  -7   2   3      155.56      149.36      2.62 o
  -6   2   3      224.63      224.77      3.22 o
  -5   2   3     1510.85     1580.80     15.23 o
  -4   2   3       69.41       72.80      1.28 o
  -3   2   3     2301.80     2548.40     26.71 o
  -2   2   3      142.15      165.59      1.98 o
  -1   2   3        9.78        8.74      0.57 o
   0   2   3      315.90      340.45      5.67 o
   1   2   3      903.76      941.19     14.98 o
   2   2   3        6.47        6.56      0.47 o
   3   2   3        5.29        5.30      0.42 o
   4   2   3      250.54      300.52      4.46 o
   5   2   3       43.15       40.33      0.84 o
   6   2   3       81.25       98.85      1.54 o
   7   2   3      100.13      110.25      1.99 o
   8   2   3        0.58        0.73      0.38 o
   9   2   3       10.00       12.76      1.06 o
  10   2   3       28.57       32.08      1.75 o
  11   2   3        1.80        2.40      0.81 o
  12   2   3      102.95      106.20      4.60 o
 -10   3   3        9.76       11.55      1.50 o
  -9   3   3        4.91        4.78      0.84 o
  -8   3   3       90.74       86.61      2.11 o
  -7   3   3       35.79       35.48      1.30 o
  -6   3   3      242.86      232.46      3.37 o
  -5   3   3      562.78      556.60      6.19 o
  -4   3   3        9.27       10.73      0.58 o
  -3   3   3       54.65       56.71      1.39 o
  -2   3   3       75.58       73.32      1.15 o
  -1   3   3        1.50        1.11      0.21 o
   0   3   3       29.34       29.06      1.02 o
   1   3   3      122.87      128.20      2.20 o
   2   3   3      247.41      282.77      5.60 o
   3   3   3       17.13       17.85      0.78 o
   4   3   3     1371.44     1615.10     17.34 o
   5   3   3      207.59      237.90      2.48 o
   6   3   3       77.01       92.55      1.64 o
   7   3   3       17.89       16.85      0.84 o
   8   3   3       13.58       15.64      1.06 o
   9   3   3       56.55       57.42      1.84 o
  10   3   3       10.12       11.44      1.33 o
  11   3   3       29.28       30.72      2.16 o
  12   3   3       57.76       56.25      3.33 o
 -10   4   3        3.87        2.11      1.17 o
  -9   4   3       38.35       40.96      2.28 o
  -8   4   3        1.67        1.51      0.56 o
  -7   4   3       12.71       12.63      0.92 o
  -6   4   3        1.48        2.07      0.45 o
  -5   4   3       72.28       77.56      1.67 o
  -4   4   3       56.06       55.21      1.19 o
  -3   4   3       45.65       42.99      1.22 o
  -2   4   3       20.80       17.52      0.72 o
  -1   4   3        0.50        0.31      0.14 o
   0   4   3       49.83       59.05      0.86 o
   1   4   3       55.94       59.40      1.22 o
   2   4   3     1384.55     1520.41     17.63 o
   3   4   3       79.24       81.09      2.07 o
   4   4   3       22.88       23.26      0.70 o
   5   4   3       76.12       77.50      1.30 o
   6   4   3        0.27        0.37      0.22 o
   7   4   3       17.03       17.82      0.95 o
   8   4   3       36.81       36.53      1.24 o
   9   4   3       14.97       15.05      1.34 o
  10   4   3       20.37       20.64      1.70 o
  11   4   3       25.16       28.93      2.09 o
  12   4   3        0.86        0.37      1.01 o
  13   4   3        0.56        1.00      1.37 o
  -9   5   3        0.02        0.67      0.82 o
  -8   5   3        0.80        0.44      0.58 o
  -7   5   3        7.90        7.55      0.88 o
  -6   5   3        0.70        0.58      0.39 o
  -5   5   3        1.90        1.36      0.37 o
  -4   5   3       16.99       18.39      1.06 o
  -3   5   3       37.77       40.14      0.96 o
  -2   5   3       20.55       20.42      0.57 o
  -1   5   3        2.66        1.82      0.22 o
   0   5   3       50.85       59.53      0.86 o
   1   5   3        0.63        0.10      0.11 o
   2   5   3        0.54        0.82      0.20 o
   3   5   3      205.68      226.38      3.35 o
   4   5   3       82.69       77.80      1.30 o
   5   5   3      120.58      122.88      1.77 o
   6   5   3       44.89       43.80      1.01 o
   7   5   3       65.20       60.09      1.76 o
   8   5   3       16.26       15.26      1.11 o
   9   5   3       49.30       42.31      1.89 o
  10   5   3       30.31       29.28      1.97 o
  11   5   3        4.77        3.78      1.18 o
  12   5   3       27.12       30.63      2.85 o
  13   5   3        4.07        3.48      1.56 o
  -9   6   3       22.26       22.83      2.53 o
  -8   6   3       11.34       13.45      1.52 o
  -7   6   3       29.37       31.74      1.89 o
  -6   6   3        5.23        5.70      0.74 o
  -5   6   3        0.25        0.34      0.35 o
  -4   6   3       65.47       55.95      1.30 o
  -3   6   3      233.16      232.11      2.91 o
  -2   6   3      602.18      594.62      5.47 o
  -1   6   3       98.59       91.32      1.20 o
   0   6   3       29.89       33.52      0.63 o
   1   6   3        1.32        1.49      0.25 o
   2   6   3       40.79       42.41      1.01 o
   3   6   3       44.05       52.32      1.11 o
   4   6   3      370.91      376.04      4.33 o
   5   6   3       43.60       43.42      0.97 o
   6   6   3      179.90      174.52      2.89 o
   7   6   3      208.20      192.44      3.57 o
   8   6   3        0.67        0.62      0.41 o
   9   6   3        8.94        8.97      0.96 o
  10   6   3        6.22        5.47      1.30 o
  11   6   3        0.35        1.35      1.00 o
  12   6   3        0.79        0.39      0.95 o
  13   6   3        0.09       -0.66      0.97 o
  -8   7   3       54.25       62.72      2.82 o
  -7   7   3        3.65        3.07      0.81 o
  -6   7   3        9.16       11.53      1.15 o
  -5   7   3      219.88      220.78      3.81 o
  -4   7   3       17.41       21.60      1.05 o
  -3   7   3        3.02        2.66      0.40 o
  -2   7   3       42.10       47.67      1.01 o
  -1   7   3        2.20        1.30      0.22 o
   0   7   3      126.11      123.02      1.46 o
   1   7   3      173.21      164.39      2.36 o
   2   7   3       53.26       52.51      1.28 o
   3   7   3      206.70      203.18      2.83 o
   4   7   3      422.38      385.96      5.45 o
   5   7   3     1038.76      967.60     11.53 o
   6   7   3       47.42       52.40      1.48 o
   7   7   3      336.09      320.18      4.66 o
   8   7   3       46.55       42.52      1.98 o
   9   7   3       10.81       10.34      1.23 o
  10   7   3        4.80        5.03      1.05 o
  11   7   3        4.09        4.35      1.29 o
  12   7   3       27.14       25.10      4.43 o
  -8   8   3       14.59       16.40      2.21 o
  -7   8   3       19.86       20.96      1.87 o
  -6   8   3       49.55       47.67      2.04 o
  -5   8   3       16.54       15.96      1.26 o
  -4   8   3        2.14        3.37      0.65 o
  -3   8   3        3.84        4.17      0.53 o
  -2   8   3        1.28        0.74      0.27 o
  -1   8   3       27.65       20.16      0.67 o
   0   8   3      352.44      346.53      2.98 o
   1   8   3       78.90       77.56      1.68 o
   2   8   3      809.48      781.50      7.23 o
   3   8   3      180.90      171.64      3.10 o
   4   8   3      227.49      212.20      3.24 o
   5   8   3      340.36      338.68      4.68 o
   6   8   3       52.84       52.49      1.51 o
   7   8   3       50.40       51.24      1.84 o
   8   8   3        1.60        1.73      0.68 o
   9   8   3        9.05        8.07      1.17 o
  10   8   3       25.17       23.13      1.95 o
  11   8   3        0.93        2.49      1.12 o
  12   8   3       38.69       41.53      7.47 o
  -7   9   3       11.35       13.84      2.04 o
  -6   9   3        1.41        1.53      0.84 o
  -5   9   3      117.90      117.34      3.03 o
  -4   9   3       34.54       36.34      1.49 o
  -3   9   3        0.14       -0.22      0.31 o
  -2   9   3       10.75       11.19      0.76 o
  -1   9   3        7.10        5.89      0.46 o
   0   9   3       40.07       38.44      0.88 o
   1   9   3      160.77      162.30      2.79 o
   2   9   3      281.00      267.96      3.85 o
   3   9   3        1.65        2.00      0.49 o
   4   9   3       20.59       16.83      0.90 o
   5   9   3      195.86      186.43      3.15 o
   6   9   3        5.66        5.84      0.76 o
   7   9   3       11.57       13.20      1.15 o
   8   9   3      135.60      135.21      3.81 o
   9   9   3       11.60       12.54      1.45 o
  10   9   3        6.02        5.45      1.12 o
  11   9   3       27.34       29.33      2.40 o
  12   9   3       14.98       12.70      2.06 o
  -6  10   3        1.10        1.22      0.96 o
  -5  10   3        0.46        1.07      0.73 o
  -4  10   3      115.74      123.67      3.00 o
  -3  10   3        4.72        6.32      0.66 o
  -2  10   3       15.65       17.59      0.91 o
  -1  10   3       68.04       59.86      1.25 o
   0  10   3        5.99        5.78      0.49 o
   1  10   3       22.44       21.34      1.04 o
   2  10   3        0.47        0.61      0.46 o
   3  10   3       44.80       42.69      1.23 o
   4  10   3       14.26       14.74      1.03 o
   5  10   3        0.01        0.56      0.68 o
   6  10   3       16.30       18.41      1.29 o
   7  10   3        7.45        7.35      0.92 o
   8  10   3        0.05        0.33      0.59 o
   9  10   3        0.09        0.16      0.71 o
  10  10   3        7.06        9.95      1.43 o
  11  10   3        4.65        5.04      1.46 o
  12  10   3        2.27        3.51      1.39 o
  -5  11   3        8.46       10.98      1.65 o
  -4  11   3      139.45      136.70      3.81 o
  -3  11   3        0.03       -0.26      0.39 o
  -2  11   3       65.42       61.00      1.52 o
  -1  11   3        1.40        1.49      0.44 o
   0  11   3       12.14       12.55      0.71 o
   1  11   3       25.97       23.91      1.27 o
   2  11   3        2.47        1.15      0.47 o
   3  11   3      115.04      117.12      2.33 o
   4  11   3       52.68       51.22      2.11 o
   5  11   3       18.78       19.92      2.03 o
   6  11   3       43.24       46.45      2.24 o
   7  11   3       92.64       96.22      4.17 o
   8  11   3       73.98       70.20      2.79 o
   9  11   3        6.30        4.57      1.06 o
  10  11   3        3.49        5.60      1.43 o
  11  11   3        0.01       -0.18      0.90 o
  -4  12   3        0.46        0.21      0.78 o
  -3  12   3       22.35       23.59      1.62 o
  -2  12   3       22.56       25.29      1.14 o
  -1  12   3      125.28      130.86      2.66 o
   0  12   3       40.70       40.54      1.83 o
   1  12   3       54.42       61.45      6.06 o
   2  12   3        7.12        7.76      2.10 o
   3  12   3       56.59       65.96      1.91 o
   4  12   3        0.42        0.45      0.71 o
   5  12   3      242.87      258.47      4.81 o
   6  12   3      122.16      123.25      3.15 o
   7  12   3        0.40        0.65      0.58 o
   8  12   3        1.07       -0.40      2.89 o
   9  12   3       12.10       11.75      1.88 o
  10  12   3       13.56       12.16      2.02 o
  -2  13   3        1.99        3.26      1.20 o
  -1  13   3       33.22       36.54      2.44 o
   0  13   3       30.98       29.33      2.58 o
   3  13   3       29.72       33.12      1.43 o
   4  13   3        3.13        3.44      0.69 o
   5  13   3       37.41       38.62      2.25 o
   6  13   3        0.00        0.02      0.91 o
   7  13   3        0.01       -0.69      0.77 o
   8  13   3       34.63       39.12      3.26 o
   9  13   3        0.72       -1.12      2.26 o
  -1  14   3       93.01       95.88      6.08 o
   5  14   3       30.29       32.47      6.75 o
   6  14   3        0.23        0.33      0.87 o
   7  14   3       19.27       22.84      2.14 o
   8  14   3       14.05       17.49      2.30 o
   6  15   3       22.92       25.06      2.87 o
  -6 -13   4        2.81        2.86      2.10 o
  -5 -13   4       12.59       12.98      2.99 o
  -4 -13   4        0.09        0.44      1.11 o
  -3 -13   4       75.07       80.79      4.23 o
  -2 -13   4        0.20        0.27      0.79 o
  -1 -13   4        6.56        5.72      3.63 o
   0 -13   4        6.26        7.16      2.48 o
   1 -13   4       33.86       32.52      2.44 o
  -8 -12   4       58.17       50.90      5.36 o
  -7 -12   4       51.27       55.36      5.61 o
  -6 -12   4       94.06       89.16      6.07 o
  -5 -12   4       90.33       80.78      5.71 o
  -4 -12   4      144.07      144.85      5.53 o
  -3 -12   4        0.10        0.43      0.79 o
  -2 -12   4        6.98        8.11      1.64 o
  -1 -12   4        4.38        5.39      1.46 o
   0 -12   4       40.83       43.40      2.17 o
   1 -12   4       44.39       46.73      2.28 o
   2 -12   4        1.86        3.00      0.81 o
   3 -12   4        0.05        0.53      0.69 o
  -9 -11   4      204.70      207.38      6.98 o
  -8 -11   4      218.74      249.93     10.75 o
  -7 -11   4      104.16      108.89      6.60 o
  -6 -11   4      545.72      524.02     16.91 o
  -5 -11   4      197.60      188.19     11.62 o
  -4 -11   4       87.38       87.11      3.09 o
  -3 -11   4        9.74       11.79      1.19 o
  -2 -11   4        2.21        3.88      1.00 o
  -1 -11   4       26.24       28.47      2.94 o
   0 -11   4       25.54       29.47      1.47 o
   1 -11   4        0.02        0.56      0.48 o
   2 -11   4       32.78       33.56      1.68 o
   3 -11   4       12.00       10.99      1.36 o
   4 -11   4        5.22        6.31      1.10 o
   5 -11   4       27.23       31.06      2.04 o
  -9 -10   4        6.19        9.78      1.88 o
  -8 -10   4       29.54       30.95      2.88 o
  -7 -10   4        0.67       -0.76      1.08 o
  -6 -10   4       61.46       57.19      3.35 o
  -5 -10   4       13.96       10.78      1.56 o
  -4 -10   4       83.57       80.53      2.48 o
  -3 -10   4       80.90       73.07      2.30 o
  -2 -10   4      160.80      156.73      4.04 o
  -1 -10   4       21.00       24.22      1.65 o
   0 -10   4       16.09       16.50      1.14 o
   1 -10   4      256.93      255.17      4.61 o
   2 -10   4        6.29        6.00      0.80 o
   3 -10   4        2.01        2.46      0.57 o
   4 -10   4        0.31        0.29      0.58 o
   5 -10   4        0.75        0.97      0.70 o
   6 -10   4        0.00       -0.02      0.66 o
 -10  -9   4        4.39        5.08      1.48 o
  -9  -9   4        0.63       -0.87      1.56 o
  -8  -9   4      121.46      117.85      3.90 o
  -7  -9   4       22.48       20.39      1.81 o
  -6  -9   4       18.61       15.59      2.12 o
  -5  -9   4        5.30        6.23      0.87 o
  -4  -9   4        0.29        0.40      0.43 o
  -3  -9   4       91.22       88.93      2.45 o
  -2  -9   4        0.00        0.61      0.51 o
  -1  -9   4      174.81      172.36      3.00 o
   0  -9   4        5.11        5.55      1.28 o
   1  -9   4       18.04       17.71      1.15 o
   2  -9   4        0.24       -0.12      0.35 o
   3  -9   4       13.91       14.89      1.06 o
   4  -9   4      165.81      159.51      2.93 o
   5  -9   4        7.51        8.58      0.87 o
   6  -9   4        2.11        2.94      0.72 o
   7  -9   4        1.79        2.62      0.89 o
 -10  -8   4        1.68        0.62      2.53 o
  -9  -8   4        0.03       -0.47      1.28 o
  -8  -8   4       43.58       40.63      2.59 o
  -7  -8   4        0.77        1.11      0.75 o
  -6  -8   4        4.57        3.81      0.86 o
  -5  -8   4       13.35       11.92      1.05 o
  -4  -8   4        0.81        1.75      0.46 o
  -3  -8   4        0.34       -0.38      0.35 o
  -2  -8   4      293.36      280.80      5.54 o
  -1  -8   4      163.32      150.82      3.01 o
   0  -8   4      178.41      163.81      3.94 o
   1  -8   4       18.39       18.54      0.96 o
   2  -8   4       50.84       49.30      2.24 o
   3  -8   4       90.92       92.13      1.94 o
   4  -8   4       11.96       11.19      1.02 o
   5  -8   4        0.03        0.01      0.39 o
   6  -8   4       19.20       19.39      1.26 o
   7  -8   4        0.03       -0.47      0.56 o
   8  -8   4        1.16        1.22      0.84 o
 -11  -7   4        4.57        4.64      1.49 o
 -10  -7   4        0.69       -1.00      1.81 o
  -9  -7   4        0.36        1.57      2.00 o
  -8  -7   4       72.18       66.81      3.23 o
  -7  -7   4       24.28       24.92      1.89 o
  -6  -7   4      571.94      521.81      7.84 o
  -5  -7   4       14.39        9.67      0.93 o
  -4  -7   4       30.27       21.35      1.14 o
  -3  -7   4       12.03        8.38      0.71 o
  -2  -7   4      153.75      141.83      3.96 o
  -1  -7   4       63.47       63.75      1.57 o
   0  -7   4       12.32       11.74      0.69 o
   1  -7   4      375.63      352.10      4.36 o
   2  -7   4       29.16       26.18      0.95 o
   3  -7   4      106.29      100.60      1.96 o
   4  -7   4      137.11      132.45      2.44 o
   5  -7   4       48.61       52.75      1.94 o
   6  -7   4        2.54        1.50      0.58 o
   7  -7   4        2.23        2.92      0.65 o
   8  -7   4        0.25        0.47      0.65 o
   9  -7   4        1.89        3.84      1.03 o
 -11  -6   4        6.60       10.14      3.43 o
 -10  -6   4        3.71        4.47      1.42 o
  -9  -6   4       32.08       24.01      2.38 o
  -8  -6   4       75.98       65.45      3.19 o
  -7  -6   4       12.96       11.85      1.11 o
  -6  -6   4        1.96        0.71      0.49 o
  -5  -6   4        7.80        6.62      0.78 o
  -4  -6   4      108.33       99.31      2.33 o
  -3  -6   4       19.74       19.53      1.00 o
  -2  -6   4        8.28        6.16      0.56 o
  -1  -6   4      231.98      215.66      3.03 o
   0  -6   4       18.26       15.23      0.99 o
   1  -6   4     3559.70     3367.94     31.79 o
   2  -6   4      417.04      392.96      4.38 o
   3  -6   4      300.78      289.88      3.78 o
   4  -6   4      112.71      107.73      2.08 o
   5  -6   4       44.64       42.73      1.39 o
   6  -6   4       21.56       21.29      1.19 o
   7  -6   4        3.29        2.03      0.58 o
   8  -6   4       67.36       69.09      2.07 o
   9  -6   4        5.30        6.93      1.12 o
 -11  -5   4       11.72       12.41      1.99 o
 -10  -5   4        0.05        1.61      1.66 o
  -9  -5   4       32.32       28.66      2.55 o
  -8  -5   4        3.60        4.06      1.55 o
  -7  -5   4        3.82        3.14      0.68 o
  -6  -5   4        1.49        1.05      0.50 o
  -5  -5   4      222.64      218.49      3.91 o
  -4  -5   4        1.09        1.57      0.44 o
  -3  -5   4       53.82       63.29      1.51 o
  -2  -5   4       17.02       19.09      0.75 o
  -1  -5   4      570.23      551.35      6.21 o
   0  -5   4      103.24      103.53      1.61 o
   1  -5   4       64.01       58.88      1.22 o
   2  -5   4      606.47      546.10      5.58 o
   3  -5   4       11.26       10.88      0.63 o
   4  -5   4      126.02      101.41      1.92 o
   5  -5   4      114.40      106.00      2.18 o
   6  -5   4        0.01       -0.30      0.31 o
   7  -5   4       27.56       27.37      1.38 o
   8  -5   4       42.74       41.83      1.84 o
   9  -5   4       44.15       42.12      1.91 o
  10  -5   4        3.58        5.11      1.17 o
 -11  -4   4        1.54        2.66      1.28 o
 -10  -4   4       21.48       20.57      2.31 o
  -9  -4   4        1.89        2.34      1.07 o
  -8  -4   4       53.55       44.35      2.56 o
  -7  -4   4       13.58       11.59      1.48 o
  -6  -4   4       50.10       51.82      5.12 o
  -5  -4   4        7.59        7.33      0.74 o
  -4  -4   4        3.98        2.85      0.50 o
  -3  -4   4        0.37        0.36      0.26 o
  -2  -4   4      230.78      245.65      3.81 o
  -1  -4   4       26.30       28.80      0.75 o
   0  -4   4        2.31        2.57      0.29 o
   1  -4   4       26.03       28.53      0.81 o
   2  -4   4      508.40      477.57      4.88 o
   3  -4   4      316.18      305.59      3.52 o
   4  -4   4       73.57       68.17      1.62 o
   5  -4   4      216.13      201.66      3.01 o
   6  -4   4       10.30        7.62      0.67 o
   7  -4   4       16.06       13.79      0.95 o
   8  -4   4       10.58        9.97      0.91 o
   9  -4   4       68.93       68.33      2.51 o
  10  -4   4       31.51       34.31      3.34 o
 -11  -3   4       16.90       20.67      2.45 o
 -10  -3   4        9.91        9.54      1.68 o
  -9  -3   4        3.33        4.67      1.25 o
  -8  -3   4        6.25        7.36      1.31 o
  -7  -3   4        0.02       -0.02      0.90 o
  -6  -3   4       63.86       72.75      2.39 o
  -5  -3   4        0.29        0.49      0.42 o
  -4  -3   4       16.93       19.22      0.88 o
  -3  -3   4       43.80       47.06      1.04 o
  -2  -3   4      242.16      266.67      2.99 o
  -1  -3   4        5.67        5.40      0.45 o
   0  -3   4       24.87       25.72      0.66 o
   1  -3   4      264.46      323.93      3.26 o
   2  -3   4      167.94      183.93      2.03 o
   3  -3   4        0.04        0.16      0.19 o
   4  -3   4      174.43      166.39      2.31 o
   5  -3   4      565.27      502.41      5.43 o
   6  -3   4        5.47        2.98      0.46 o
   7  -3   4      103.46      102.10      2.14 o
   8  -3   4       32.61       32.35      1.46 o
   9  -3   4        0.01        0.05      0.44 o
  10  -3   4       19.87       19.76      1.64 o
  11  -3   4       23.27       24.07      4.42 o
 -11  -2   4       10.20       11.52      1.93 o
 -10  -2   4        2.18        2.32      1.26 o
  -9  -2   4        4.44        3.01      1.14 o
  -8  -2   4       38.66       41.08      3.55 o
  -7  -2   4       69.70       67.68      3.77 o
  -6  -2   4       56.94       53.98      2.99 o
  -5  -2   4      564.18      615.01      7.97 o
  -4  -2   4       50.72       57.80      1.26 o
  -3  -2   4      215.28      249.13      4.26 o
  -2  -2   4        0.22       -0.22      0.11 o
  -1  -2   4      278.46      289.03      3.55 o
   0  -2   4       38.59       51.71      1.54 o
   1  -2   4     1112.13     1267.07     11.66 o
   2  -2   4       52.25       62.63      0.95 o
   3  -2   4        0.45        0.30      0.16 o
   4  -2   4      784.63      803.96      7.71 o
   5  -2   4       38.40       40.26      1.04 o
   6  -2   4       15.61       18.73      0.92 o
   7  -2   4       73.73       73.66      2.83 o
   8  -2   4      114.39      106.75      2.25 o
   9  -2   4       21.53       25.27      1.69 o
  10  -2   4        0.98        1.93      1.09 o
  11  -2   4       34.03       35.00      2.86 o
 -11  -1   4        0.68        1.80      1.20 o
 -10  -1   4        7.12        6.67      1.56 o
  -9  -1   4        4.26        3.60      1.14 o
  -8  -1   4       15.80       15.71      2.16 o
  -7  -1   4       50.92       52.00      2.76 o
  -6  -1   4       26.73       25.00      1.32 o
  -5  -1   4       60.38       74.22      1.34 o
  -4  -1   4        8.30       11.74      0.61 o
  -3  -1   4      258.57      271.83      3.40 o
  -2  -1   4        0.04       -0.01      0.13 o
  -1  -1   4      226.87      242.87      4.57 o
   0  -1   4      186.82      221.42      2.87 o
   1  -1   4      109.66      118.03      1.85 o
   2  -1   4     2768.75     3195.78     31.22 o
   3  -1   4      158.21      183.61      1.99 o
   4  -1   4      172.44      201.72      2.33 o
   5  -1   4        3.59        2.94      0.41 o
   6  -1   4       49.95       48.57      1.18 o
   7  -1   4      305.49      295.81      3.97 o
   8  -1   4      198.51      194.02      3.39 o
   9  -1   4       49.18       49.44      2.85 o
  10  -1   4       28.28       25.47      1.96 o
  11  -1   4      188.90      180.88      4.93 o
  12  -1   4       93.76       93.82      4.45 o
 -11   0   4        0.93        0.67      1.10 o
 -10   0   4        0.01        0.08      0.86 o
  -9   0   4       45.62       44.52      3.12 o
  -8   0   4        0.04       -0.50      0.67 o
  -7   0   4        2.35        2.11      0.64 o
  -6   0   4        5.47        6.65      0.59 o
  -5   0   4       29.06       31.31      1.20 o
  -4   0   4       12.06       14.66      0.61 o
  -3   0   4      129.64      133.46      2.27 o
  -2   0   4      154.69      180.43      2.80 o
  -1   0   4      274.91      293.90      4.60 o
   0   0   4       45.23       45.72      1.02 o
   1   0   4      538.05      580.41      7.38 o
   2   0   4      692.10      793.09     11.94 o
   3   0   4      200.66      246.93      3.39 o
   4   0   4      383.77      420.24      5.13 o
   5   0   4       67.89       75.55      1.57 o
   6   0   4       12.65       11.72      0.59 o
   7   0   4       70.66       71.80      1.38 o
   8   0   4        5.20        5.63      0.99 o
   9   0   4      602.59      589.72      9.76 o
  10   0   4      149.22      135.80      3.87 o
  11   0   4      177.22      168.33      4.60 o
  12   0   4        1.89        3.30      0.97 o
 -11   1   4        0.02       -1.48      1.43 o
 -10   1   4        5.21        4.20      1.84 o
  -9   1   4        0.05        0.32      0.70 o
  -8   1   4       28.30       28.55      1.85 o
  -7   1   4       70.98       68.47      1.81 o
  -6   1   4       16.33       17.62      1.12 o
  -5   1   4      230.71      241.14      3.20 o
  -4   1   4       30.21       37.00      0.87 o
  -3   1   4      184.41      222.75      2.44 o
  -2   1   4       22.39       26.83      1.00 o
  -1   1   4        0.13        0.14      0.17 o
   0   1   4      246.78      264.64      4.16 o
   1   1   4       13.47       11.97      0.61 o
   2   1   4      507.37      533.31      8.00 o
   3   1   4       37.95       39.12      1.02 o
   4   1   4        0.17        0.34      0.21 o
   5   1   4      248.53      270.80      3.49 o
   6   1   4       15.12       15.86      0.67 o
   7   1   4        4.95        4.30      0.54 o
   8   1   4       59.94       57.86      1.84 o
   9   1   4        1.13        0.67      0.50 o
  10   1   4      106.75      110.75      3.77 o
  11   1   4      129.20      122.59      3.77 o
  12   1   4        2.50        4.15      1.70 o
 -10   2   4        0.52       -1.05      1.32 o
  -9   2   4        1.92        2.13      1.06 o
  -8   2   4       18.19       18.58      1.22 o
  -7   2   4        0.02        0.05      0.37 o
  -6   2   4        0.97        1.34      0.39 o
  -5   2   4     1062.96     1122.25     10.33 o
  -4   2   4      285.01      295.10      3.60 o
  -3   2   4      542.66      621.08      6.40 o
  -2   2   4      801.20      921.01      9.07 o
  -1   2   4       73.37       99.34      1.77 o
   0   2   4      120.08      134.73      2.45 o
   1   2   4      219.27      249.20      5.06 o
   2   2   4      863.11      955.00     13.09 o
   3   2   4      177.88      194.53      3.23 o
   4   2   4       55.15       57.64      1.27 o
   5   2   4      153.48      168.55      2.10 o
   6   2   4       13.69       14.84      0.78 o
   7   2   4      125.03      130.70      2.23 o
   8   2   4       28.78       30.58      1.20 o
   9   2   4        0.27        0.46      0.63 o
  10   2   4        0.08        0.98      0.56 o
  11   2   4       87.00       89.63      3.20 o
  12   2   4        1.46        0.20      1.26 o
 -10   3   4        0.38        0.85      1.10 o
  -9   3   4       18.55       15.34      1.45 o
  -8   3   4       10.70       11.30      1.06 o
  -7   3   4      354.64      344.81      4.71 o
  -6   3   4        0.14        0.24      0.34 o
  -5   3   4       71.39       79.34      1.54 o
  -4   3   4      171.73      186.52      2.44 o
  -3   3   4       29.51       24.79      0.80 o
  -2   3   4       53.18       52.77      1.08 o
  -1   3   4       39.64       37.65      1.50 o
   0   3   4        6.03        5.50      0.32 o
   1   3   4      144.55      169.02      2.93 o
   2   3   4     1186.99     1396.69     18.76 o
   3   3   4      303.26      348.05      4.88 o
   4   3   4      612.78      739.22      7.79 o
   5   3   4      293.24      331.93      3.42 o
   6   3   4        4.35        4.18      0.45 o
   7   3   4        0.71        0.31      0.28 o
   8   3   4       90.98       95.94      2.47 o
   9   3   4        1.83        2.14      0.58 o
  10   3   4        1.37        2.02      0.61 o
  11   3   4       28.94       31.37      2.18 o
  12   3   4       11.11       13.19      1.57 o
  13   3   4       11.22       11.98      2.77 o
 -10   4   4        0.68        1.05      1.84 o
  -9   4   4       36.92       35.38      2.15 o
  -8   4   4       22.68       24.19      1.53 o
  -7   4   4       18.17       18.24      2.09 o
  -6   4   4       19.07       18.76      1.16 o
  -5   4   4      112.14      110.24      1.92 o
  -4   4   4      116.52      119.41      1.89 o
  -3   4   4       10.50        7.95      0.50 o
  -2   4   4       22.58       20.74      0.68 o
  -1   4   4       10.18        9.93      0.50 o
   0   4   4      313.84      343.14      3.98 o
   1   4   4      252.42      289.13      3.98 o
   2   4   4      441.96      494.95      6.34 o
   3   4   4       34.80       48.72      1.21 o
   4   4   4      164.19      173.11      2.40 o
   5   4   4        0.09       -0.21      0.17 o
   6   4   4        0.06        0.25      0.23 o
   7   4   4        2.59        3.18      0.42 o
   8   4   4       70.43       64.62      1.78 o
   9   4   4       66.75       66.32      2.57 o
  10   4   4      166.72      164.35      4.20 o
  11   4   4       28.50       30.48      2.93 o
  12   4   4      106.67      102.47      7.08 o
  13   4   4        8.22       10.59      1.94 o
  -9   5   4       19.41       21.73      2.01 o
  -8   5   4       16.05       18.06      1.37 o
  -7   5   4       32.70       33.82      1.70 o
  -6   5   4        0.19        0.15      0.41 o
  -5   5   4        0.33        0.23      0.32 o
  -4   5   4       63.95       63.34      1.64 o
  -3   5   4      161.86      155.80      2.18 o
  -2   5   4      170.35      165.19      2.35 o
  -1   5   4       56.90       56.63      1.11 o
   0   5   4      178.15      170.61      2.17 o
   1   5   4        1.52        1.28      0.22 o
   2   5   4      116.64      121.47      2.09 o
   3   5   4      338.41      381.52      7.68 o
   4   5   4      201.54      219.75      2.84 o
   5   5   4       70.18       83.23      1.50 o
   6   5   4        3.24        5.28      0.44 o
   7   5   4       50.05       47.01      1.26 o
   8   5   4        6.69        8.92      0.79 o
   9   5   4        0.31        0.38      0.39 o
  10   5   4        2.82        2.98      0.83 o
  11   5   4       11.77       11.06      1.36 o
  12   5   4        5.87        7.50      1.60 o
  13   5   4        0.01        0.67      1.07 o
  -9   6   4        5.67        3.67      1.51 o
  -8   6   4        0.97        0.93      0.77 o
  -7   6   4       14.16       14.41      1.20 o
  -6   6   4        2.09        1.19      0.51 o
  -5   6   4       12.15       13.00      0.88 o
  -4   6   4        0.65        0.45      0.31 o
  -3   6   4       31.85       30.91      1.03 o
  -2   6   4      150.17      150.79      2.28 o
  -1   6   4       79.92       79.10      1.52 o
   0   6   4       70.60       66.89      1.15 o
   1   6   4      125.78      123.11      1.73 o
   2   6   4       16.30        9.68      0.51 o
   3   6   4       14.39        8.77      0.60 o
   4   6   4      106.48      119.23      2.28 o
   5   6   4      108.44      104.10      1.67 o
   6   6   4      103.17       96.08      1.65 o
   7   6   4        0.00        0.25      0.32 o
   8   6   4        0.30        0.34      0.41 o
   9   6   4        0.10        0.34      0.45 o
  10   6   4        0.29        0.04      0.60 o
  11   6   4        7.37        5.57      1.40 o
  12   6   4       35.47       36.10      3.56 o
  13   6   4        3.31        2.92      1.30 o
  -8   7   4       58.46       54.02      3.82 o
  -7   7   4        1.19        1.26      0.78 o
  -6   7   4       19.52       18.02      1.26 o
  -5   7   4       17.11       15.95      1.00 o
  -4   7   4      163.64      167.18      2.82 o
  -3   7   4       23.78       21.75      0.97 o
  -2   7   4       25.90       21.54      0.86 o
  -1   7   4       23.50       21.90      1.01 o
   0   7   4       66.27       64.31      0.88 o
   1   7   4      174.41      172.27      2.18 o
   2   7   4        1.23        2.41      0.28 o
   3   7   4       53.40       45.22      1.08 o
   4   7   4      276.17      280.39      4.26 o
   5   7   4     1385.81     1384.97     12.85 o
   6   7   4       77.75       73.87      1.78 o
   7   7   4      228.87      225.28      3.66 o
   8   7   4       12.31       12.86      1.07 o
   9   7   4        0.74        1.25      0.67 o
  10   7   4       20.33       20.61      1.81 o
  11   7   4       44.76       45.43      3.63 o
  12   7   4        2.78        3.54      1.36 o
  -7   8   4       24.77       22.75      1.96 o
  -6   8   4       37.98       35.56      2.30 o
  -5   8   4       17.70       20.41      1.29 o
  -4   8   4        0.08       -0.05      0.34 o
  -3   8   4        0.84        1.10      0.38 o
  -2   8   4       24.96       21.58      0.91 o
  -1   8   4       65.86       65.20      1.27 o
   0   8   4        2.14        2.19      0.26 o
   1   8   4        8.67        8.70      0.35 o
   2   8   4       47.59       43.02      0.91 o
   3   8   4     1263.44     1224.93     13.18 o
   4   8   4      149.99      149.25      2.81 o
   5   8   4      392.30      369.93      5.03 o
   6   8   4       11.70        7.76      0.76 o
   7   8   4        0.70        0.35      0.38 o
   8   8   4       53.58       46.38      3.16 o
   9   8   4       14.97       14.59      2.05 o
  10   8   4        9.56        9.36      1.29 o
  11   8   4       11.62       10.59      2.68 o
  12   8   4       52.84       55.75      3.57 o
  -7   9   4        0.03        1.45      1.71 o
  -6   9   4       40.56       42.92      2.66 o
  -5   9   4        4.14        3.80      1.15 o
  -4   9   4        1.83        1.44      0.50 o
  -3   9   4       12.24       13.60      0.88 o
  -2   9   4       34.74       36.14      1.14 o
  -1   9   4       19.93       18.98      0.87 o
   0   9   4       20.51       20.14      0.82 o
   1   9   4       70.17       72.10      1.05 o
   2   9   4       40.78       40.71      0.81 o
   3   9   4       34.24       33.29      1.18 o
   4   9   4       46.51       50.83      1.55 o
   5   9   4      238.05      248.20      3.86 o
   6   9   4       68.55       72.58      1.87 o
   7   9   4        1.61        1.63      0.54 o
   8   9   4        2.18        2.31      0.63 o
   9   9   4        1.58        1.69      0.80 o
  10   9   4       21.64       24.27      2.02 o
  11   9   4       17.79       18.88      2.06 o
  12   9   4       47.81       51.26      4.62 o
  -6  10   4       17.05       13.50      1.92 o
  -5  10   4        2.33        3.26      1.15 o
  -4  10   4       12.93       15.65      1.13 o
  -3  10   4        7.77        8.19      0.79 o
  -2  10   4        1.57        1.28      0.39 o
  -1  10   4       21.42       21.38      0.82 o
   0  10   4        7.82        7.94      0.49 o
   1  10   4        6.48        7.09      0.50 o
   2  10   4      146.48      140.61      2.34 o
   3  10   4      323.63      316.73      4.38 o
   4  10   4       15.04       14.87      1.10 o
   5  10   4       58.62       56.41      1.63 o
   6  10   4       32.40       32.29      1.60 o
   7  10   4        4.99        4.57      1.08 o
   8  10   4        8.83       10.94      1.36 o
   9  10   4       42.38       40.46      2.48 o
  10  10   4       22.47       21.37      1.95 o
  11  10   4        7.31        5.63      1.51 o
  12  10   4       18.51       19.51      2.46 o
  -5  11   4       11.13       10.79      3.80 o
  -4  11   4       50.37       51.20      2.34 o
  -3  11   4       22.78       25.69      1.30 o
  -2  11   4       56.91       56.70      1.61 o
  -1  11   4       42.22       39.33      1.17 o
   0  11   4        4.43        4.53      0.52 o
   1  11   4        7.06        8.23      0.81 o
   2  11   4       58.01       55.90      1.91 o
   3  11   4        5.40        6.08      0.75 o
   4  11   4       35.17       38.98      1.70 o
   5  11   4       83.73       89.10      2.66 o
   6  11   4       14.61       13.51      1.93 o
   7  11   4       41.87       46.40      1.98 o
   8  11   4        1.09        1.91      0.71 o
   9  11   4        3.34        4.07      0.98 o
  10  11   4       45.26       42.24      3.38 o
  11  11   4        0.45        0.17      1.53 o
  -4  12   4       34.69       30.67      2.19 o
  -3  12   4       25.06       28.09      1.70 o
  -2  12   4       83.33       84.16      3.30 o
  -1  12   4        6.60        6.41      0.80 o
   0  12   4        0.84        1.10      0.41 o
   1  12   4        5.59        5.82      0.86 o
   2  12   4       27.35       30.80      1.97 o
   3  12   4        0.51        1.55      0.55 o
   4  12   4        4.89        6.10      0.95 o
   5  12   4       32.77       38.36      1.78 o
   6  12   4       48.81       53.74      2.35 o
   7  12   4       36.29       33.63      1.94 o
   8  12   4       33.61       30.97      2.88 o
   9  12   4        9.63        9.85      1.77 o
  10  12   4       14.25       11.07      1.90 o
  11  12   4        0.04       -1.70      0.85 o
  -2  13   4        9.70       11.61      1.45 o
  -1  13   4       86.30       87.77      4.09 o
   0  13   4       24.25       29.30      2.09 o
   2  13   4        3.09        5.29      1.98 o
   3  13   4       46.53       55.78      1.94 o
   4  13   4        7.36       11.84      1.21 o
   5  13   4       62.69       64.82      2.51 o
   6  13   4       27.17       31.45      1.96 o
   7  13   4        0.78        0.81      0.87 o
   8  13   4        4.98        8.20      1.40 o
   9  13   4       65.08       77.41      4.04 o
  10  13   4        0.19       -0.54      1.34 o
  -1  14   4        3.16        1.47      1.63 o
   4  14   4        0.07       -0.65      1.57 o
   5  14   4        9.97       13.68      3.93 o
   6  14   4        1.31        1.27      1.12 o
   7  14   4       26.31       31.96      3.11 o
   8  14   4       16.21       21.54      2.67 o
   5  15   4        2.06        2.80      1.36 o
   6  15   4        0.63        1.92      1.90 o
  -5 -13   5        2.64        2.04      1.79 o
  -4 -13   5        0.26       -0.88      1.39 o
  -3 -13   5        0.84        2.16      1.26 o
  -2 -13   5        5.92        7.29      1.40 o
  -1 -13   5        5.90        8.70      1.88 o
   0 -13   5        0.75        1.47      1.26 o
  -7 -12   5       13.06       12.99      3.09 o
  -6 -12   5       48.73       45.79      5.15 o
  -5 -12   5        9.99       11.81      2.91 o
  -4 -12   5        9.13        8.55      1.76 o
  -3 -12   5       17.16       17.83      1.85 o
  -2 -12   5        3.60        3.98      1.10 o
  -1 -12   5        7.31        6.34      1.56 o
   0 -12   5        8.01        8.61      1.19 o
   1 -12   5        0.14        0.15      0.62 o
   2 -12   5        0.40        0.45      0.70 o
   3 -12   5        2.47        3.26      0.97 o
  -8 -11   5      230.98      238.42     10.52 o
  -7 -11   5        4.73        7.61      2.39 o
  -6 -11   5       19.67       22.37      3.67 o
  -5 -11   5        5.45        2.77      1.75 o
  -4 -11   5       21.72       22.65      1.68 o
  -3 -11   5        3.76        2.40      0.70 o
  -2 -11   5       10.05       11.19      1.11 o
  -1 -11   5       32.45       40.78      3.35 o
   0 -11   5        6.77        8.64      0.93 o
   1 -11   5       77.98       81.85      2.71 o
   2 -11   5       11.42       14.09      1.49 o
   3 -11   5        3.71        2.77      0.89 o
   4 -11   5       22.80       25.89      2.13 o
  -9 -10   5        0.56        2.62      2.88 o
  -8 -10   5       79.31       92.68      4.28 o
  -7 -10   5        0.04        1.32      1.46 o
  -6 -10   5       49.28       49.47      4.53 o
  -5 -10   5       13.28       15.00      3.94 o
  -4 -10   5       38.62       39.12      2.90 o
  -3 -10   5      200.92      189.78      4.15 o
  -2 -10   5       26.68       31.87      1.91 o
  -1 -10   5       72.13       76.65      2.29 o
   0 -10   5        4.10        3.32      0.66 o
   1 -10   5       78.07       84.58      3.25 o
   2 -10   5        0.77        0.44      0.48 o
   3 -10   5       81.41       80.24      3.16 o
   4 -10   5       13.15       13.38      1.68 o
   5 -10   5        0.59        0.42      0.72 o
   6 -10   5        1.73        1.95      0.80 o
  -9  -9   5       35.22       33.51      3.10 o
  -8  -9   5       26.18       28.17      2.76 o
  -7  -9   5        0.11       -0.35      0.74 o
  -6  -9   5        1.67        2.79      1.03 o
  -5  -9   5        2.08        2.03      0.99 o
  -4  -9   5      103.05       96.11      2.70 o
  -3  -9   5      114.88      119.15      3.71 o
  -2  -9   5        1.88        2.09      0.66 o
  -1  -9   5       96.18       96.72      2.21 o
   0  -9   5        0.33       -0.29      0.35 o
   1  -9   5        1.50        1.84      0.58 o
   2  -9   5       15.74       15.61      1.20 o
   3  -9   5       63.04       61.37      1.88 o
   4  -9   5       34.04       34.71      1.65 o
   5  -9   5        0.77        3.71      2.77 o
   6  -9   5       25.22       25.19      1.60 o
   7  -9   5       43.07       42.26      2.45 o
 -10  -8   5        6.22        5.34      2.12 o
  -9  -8   5       22.02       24.24      2.67 o
  -8  -8   5       95.14       88.73      3.37 o
  -7  -8   5       10.91       10.66      1.36 o
  -6  -8   5        9.09       10.60      1.52 o
  -5  -8   5        0.92        0.48      0.49 o
  -4  -8   5       24.10       23.43      1.47 o
  -3  -8   5        9.57        7.30      0.87 o
  -2  -8   5       95.89       89.75      3.53 o
  -1  -8   5      276.61      265.72      4.09 o
   0  -8   5       30.25       24.74      1.32 o
   1  -8   5       46.70       45.70      1.61 o
   2  -8   5       27.05       26.67      1.26 o
   3  -8   5       34.34       33.79      1.61 o
   4  -8   5       14.20       14.81      0.98 o
   5  -8   5       40.99       41.01      1.60 o
   6  -8   5        0.51        1.44      0.62 o
   7  -8   5        0.29        0.22      0.59 o
   8  -8   5        0.10        0.00      0.74 o
 -10  -7   5        2.76        0.98      1.20 o
  -9  -7   5       10.93       14.79      4.63 o
  -8  -7   5        0.02        0.19      0.90 o
  -7  -7   5        2.86        3.13      0.90 o
  -6  -7   5       34.85       33.53      1.79 o
  -5  -7   5       10.05        7.27      0.84 o
  -4  -7   5        0.00       -0.46      0.37 o
  -3  -7   5        1.25        0.88      0.39 o
  -2  -7   5       16.36       15.99      1.43 o
  -1  -7   5      292.99      281.28      4.68 o
   0  -7   5       56.35       53.56      1.52 o
   1  -7   5       26.48       27.15      1.02 o
   2  -7   5        5.54        6.78      0.66 o
   3  -7   5        0.11        0.06      0.32 o
   4  -7   5       52.37       50.77      1.48 o
   5  -7   5       18.10       15.75      1.04 o
   6  -7   5       78.11       72.96      1.98 o
   7  -7   5        2.68        3.51      0.68 o
   8  -7   5        1.01        1.25      0.69 o
 -10  -6   5        2.31        1.13      1.12 o
  -9  -6   5       23.13       19.95      2.29 o
  -8  -6   5       74.21       68.98      3.46 o
  -7  -6   5      246.23      236.95      4.64 o
  -6  -6   5        4.00        3.46      0.71 o
  -5  -6   5        1.37        1.17      0.49 o
  -4  -6   5      106.23      103.11      2.47 o
  -3  -6   5       34.36       37.17      1.24 o
  -2  -6   5       36.46       35.14      1.62 o
  -1  -6   5       35.75       34.10      1.15 o
   0  -6   5      187.89      175.84      2.70 o
   1  -6   5      155.77      146.29      2.12 o
   2  -6   5      321.85      312.69      3.74 o
   3  -6   5       94.06       87.99      1.89 o
   4  -6   5      253.40      238.10      3.49 o
   5  -6   5        7.95        8.29      0.76 o
   6  -6   5       43.30       43.18      1.72 o
   7  -6   5        5.18        5.95      0.77 o
   8  -6   5        8.74        9.75      0.98 o
   9  -6   5        4.46        4.45      1.05 o
 -11  -5   5        0.07        0.02      1.10 o
 -10  -5   5       95.81       86.71      4.09 o
  -9  -5   5        6.33        8.84      1.58 o
  -8  -5   5        0.04        0.52      0.70 o
  -7  -5   5       19.81       20.13      1.68 o
  -6  -5   5        7.58        8.70      1.14 o
  -5  -5   5       15.23       15.75      1.13 o
  -4  -5   5      136.05      145.90      2.97 o
  -3  -5   5      252.08      244.54      3.65 o
  -2  -5   5       16.14       14.04      0.69 o
  -1  -5   5      981.55      955.22     10.22 o
   0  -5   5     1336.77     1249.52     11.65 o
   1  -5   5       15.45       12.99      0.63 o
   2  -5   5      179.23      160.86      2.27 o
   3  -5   5      456.73      429.06      4.78 o
   4  -5   5        0.61        0.52      0.33 o
   5  -5   5       14.19       12.98      0.93 o
   6  -5   5       11.07       11.39      0.89 o
   7  -5   5       46.94       48.46      1.64 o
   8  -5   5      119.38      113.45      2.63 o
   9  -5   5       58.83       57.08      3.19 o
  10  -5   5        1.24        3.29      1.29 o
 -11  -4   5        0.34       -0.24      0.95 o
 -10  -4   5        4.51        3.61      2.05 o
  -9  -4   5        0.06        0.12      0.87 o
  -8  -4   5       16.28       19.44      2.03 o
  -7  -4   5        0.01       -0.15      0.71 o
  -6  -4   5        3.50        3.07      0.72 o
  -5  -4   5        0.45        0.19      0.42 o
  -4  -4   5        0.00        0.21      0.37 o
  -3  -4   5       12.92       10.45      0.58 o
  -2  -4   5      244.95      248.32      3.22 o
  -1  -4   5       51.94       62.38      1.44 o
   0  -4   5       13.52       15.63      0.71 o
   1  -4   5       10.66       10.32      0.58 o
   2  -4   5      465.10      447.35      4.71 o
   3  -4   5       90.06       78.85      1.47 o
   4  -4   5        0.20        0.15      0.25 o
   5  -4   5        6.29        5.52      0.58 o
   6  -4   5      102.13       89.65      1.98 o
   7  -4   5       22.43       20.57      1.16 o
   8  -4   5       16.57       16.58      1.15 o
   9  -4   5       30.76       33.71      1.68 o
  10  -4   5       34.99       33.24      2.17 o
 -11  -3   5        0.37        0.34      1.07 o
 -10  -3   5        3.67        4.41      1.39 o
  -9  -3   5       28.49       29.67      3.81 o
  -8  -3   5        2.70        2.46      1.34 o
  -7  -3   5       94.94      103.18      3.75 o
  -6  -3   5       54.20       54.99      3.14 o
  -5  -3   5        0.10        0.39      0.47 o
  -4  -3   5       16.12       19.27      1.28 o
  -3  -3   5      185.99      200.54      3.02 o
  -2  -3   5       13.95       17.69      0.71 o
  -1  -3   5       10.73       14.34      0.51 o
   0  -3   5      590.12      589.21      5.76 o
   1  -3   5        0.88        0.56      0.18 o
   2  -3   5       22.89       31.62      0.80 o
   3  -3   5      218.37      222.15      2.76 o
   4  -3   5      228.55      208.61      2.97 o
   5  -3   5        4.20        5.19      0.57 o
   6  -3   5       74.40       65.92      1.61 o
   7  -3   5       41.28       39.91      1.35 o
   8  -3   5        0.06        0.07      0.45 o
   9  -3   5       62.12       61.71      1.87 o
  10  -3   5       20.88       22.06      1.73 o
  11  -3   5        4.05        2.73      1.23 o
 -11  -2   5       11.90       16.41      2.27 o
 -10  -2   5       33.80       33.36      2.94 o
  -9  -2   5        3.09        4.19      1.28 o
  -8  -2   5        4.05        4.85      1.20 o
  -7  -2   5       98.74       98.95      4.19 o
  -6  -2   5       37.88       40.87      2.39 o
  -5  -2   5      248.42      252.39      5.81 o
  -4  -2   5        9.54       11.60      0.99 o
  -3  -2   5        1.90        1.04      0.22 o
  -2  -2   5       68.43       77.41      1.00 o
  -1  -2   5       13.90       16.57      0.66 o
   0  -2   5     1244.11     1435.25     12.98 o
   1  -2   5       73.18       76.92      1.17 o
   2  -2   5       12.34       11.51      0.48 o
   3  -2   5       51.68       61.29      1.08 o
   4  -2   5        9.43       12.13      0.64 o
   5  -2   5       53.81       44.22      1.12 o
   6  -2   5        1.26        2.49      0.43 o
   7  -2   5       85.24       81.79      1.85 o
   8  -2   5        1.63        0.82      0.46 o
   9  -2   5       12.68       13.33      1.11 o
  10  -2   5       34.22       33.60      2.32 o
  11  -2   5       21.26       21.37      1.98 o
 -11  -1   5        2.60        1.83      1.94 o
 -10  -1   5        5.15        2.87      1.26 o
  -9  -1   5      126.39      125.96      4.66 o
  -8  -1   5        1.80        1.34      0.88 o
  -7  -1   5      101.98      112.55      3.84 o
  -6  -1   5       21.99       26.71      1.97 o
  -5  -1   5       10.60       11.74      0.86 o
  -4  -1   5      180.97      205.31      2.38 o
  -3  -1   5       74.69       86.78      1.49 o
  -2  -1   5       49.63       56.94      1.33 o
  -1  -1   5       93.20      106.67      2.18 o
   0  -1   5      896.84     1038.67     12.68 o
   1  -1   5      238.42      271.85      3.31 o
   2  -1   5     1030.35     1181.16     10.26 o
   3  -1   5        1.15        2.52      0.26 o
   4  -1   5        1.39        2.23      0.29 o
   5  -1   5       65.56       57.05      1.22 o
   6  -1   5      132.58      131.87      2.11 o
   7  -1   5      228.98      216.60      3.24 o
   8  -1   5       73.47       71.49      1.92 o
   9  -1   5        0.86        0.08      0.60 o
  10  -1   5       34.18       29.89      2.14 o
  11  -1   5      100.82       93.92      3.46 o
  12  -1   5       79.00       69.38      3.83 o
 -10   0   5       81.56       89.33      6.24 o
  -9   0   5        3.07        3.75      1.21 o
  -8   0   5       11.23       14.32      1.77 o
  -7   0   5       93.12      101.42      2.91 o
  -6   0   5        2.24        1.64      0.58 o
  -5   0   5       19.47       19.71      0.85 o
  -4   0   5      121.58      130.20      2.33 o
  -3   0   5      121.88      143.70      1.87 o
  -2   0   5      126.61      144.00      2.50 o
  -1   0   5        8.56       12.02      0.77 o
   0   0   5      502.96      554.35      8.06 o
   1   0   5     1329.04     1476.52     15.83 o
   2   0   5      176.45      215.29      3.15 o
   3   0   5      103.35      107.42      1.59 o
   4   0   5      150.11      174.38      2.10 o
   5   0   5       15.59       15.88      0.67 o
   6   0   5        0.18        0.20      0.24 o
   7   0   5       83.37       87.74      1.70 o
   8   0   5       23.80       25.52      2.59 o
   9   0   5      645.98      624.37     12.37 o
  10   0   5      132.63      132.25      3.84 o
  11   0   5       13.47       15.32      2.21 o
  12   0   5       16.08       13.07      2.05 o
 -10   1   5        6.63        7.91      2.53 o
  -9   1   5        3.39        3.40      1.74 o
  -8   1   5        1.08        1.31      0.71 o
  -7   1   5      225.44      227.91      6.10 o
  -6   1   5        4.43        4.47      0.88 o
  -5   1   5       13.11       16.71      0.95 o
  -4   1   5       77.06       82.96      1.41 o
  -3   1   5        0.58        2.32      0.30 o
  -2   1   5        3.26        2.18      0.30 o
  -1   1   5      259.84      284.45      3.66 o
   0   1   5        7.83       10.51      0.70 o
   1   1   5        7.18       11.08      0.85 o
   2   1   5        2.01        0.66      0.20 o
   3   1   5        3.60        4.08      0.37 o
   4   1   5      122.02      145.15      3.24 o
   5   1   5        0.84        0.13      0.18 o
   6   1   5       61.03       64.56      1.14 o
   7   1   5      218.15      223.37      3.24 o
   8   1   5       82.22       78.50      2.47 o
   9   1   5       47.39       45.32      2.03 o
  10   1   5        4.76        5.49      1.04 o
  11   1   5        6.84        6.31      1.62 o
  12   1   5        0.00        0.73      1.12 o
 -10   2   5        0.25       -0.40      1.50 o
  -9   2   5        4.51        2.50      1.71 o
  -8   2   5        7.19        7.56      1.44 o
  -7   2   5       57.46       57.71      3.75 o
  -6   2   5       62.43       65.09      1.63 o
  -5   2   5      134.49      137.08      2.10 o
  -4   2   5        5.34       10.14      0.81 o
  -3   2   5        5.87        5.17      0.44 o
  -2   2   5        1.41        2.36      0.33 o
  -1   2   5      160.23      176.08      2.50 o
   0   2   5      882.23      996.20     10.64 o
   1   2   5        5.52        4.87      0.48 o
   2   2   5       91.63      112.38      5.63 o
   3   2   5       30.17       33.51      1.24 o
   4   2   5      139.15      142.61      2.24 o
   5   2   5       58.53       61.37      1.77 o
   6   2   5      140.11      142.65      2.44 o
   7   2   5       83.64       90.16      1.81 o
   8   2   5       16.37       18.70      1.07 o
   9   2   5       61.81       59.66      2.07 o
  10   2   5       70.76       70.67      2.60 o
  11   2   5        3.90        5.34      1.86 o
  12   2   5       13.31       12.98      1.90 o
 -10   3   5       17.00       16.96      3.47 o
  -9   3   5       52.72       52.01      3.12 o
  -8   3   5       20.68       20.54      1.56 o
  -7   3   5      268.44      272.86      5.31 o
  -6   3   5      855.65      854.74     10.26 o
  -5   3   5       67.39       72.64      1.66 o
  -4   3   5      840.85      861.94      8.92 o
  -3   3   5       77.40       74.83      1.47 o
  -2   3   5       11.89        8.36      0.58 o
  -1   3   5        7.01       11.34      0.63 o
   0   3   5        5.49        9.25      0.48 o
   1   3   5       21.21       23.94      0.81 o
   2   3   5      470.93      518.82      8.52 o
   3   3   5       99.52      111.23      1.72 o
   4   3   5       13.09       14.89      0.66 o
   5   3   5      163.54      185.91      2.25 o
   6   3   5      108.69      116.73      1.95 o
   7   3   5       22.63       24.43      1.01 o
   8   3   5       13.49       13.37      0.90 o
   9   3   5        0.91        0.01      0.43 o
  10   3   5       22.34       23.79      1.54 o
  11   3   5       51.11       51.60      2.18 o
  12   3   5        0.17        1.67      1.03 o
  13   3   5       24.26       20.48      3.55 o
  -9   4   5      105.03       98.26      3.14 o
  -8   4   5       35.81       37.29      1.93 o
  -7   4   5       49.53       47.69      1.80 o
  -6   4   5       21.97       20.27      1.25 o
  -5   4   5        5.30        5.15      0.61 o
  -4   4   5      170.71      160.81      2.57 o
  -3   4   5      198.98      188.91      3.07 o
  -2   4   5        0.04        0.23      0.28 o
  -1   4   5      101.24      105.54      1.68 o
   0   4   5      217.36      227.56      4.02 o
   1   4   5      755.60      909.10     11.13 o
   2   4   5        1.92        2.64      0.36 o
   3   4   5     1887.81     2177.97     25.34 o
   4   4   5        9.55        8.34      0.59 o
   5   4   5       63.58       78.72      1.39 o
   6   4   5       27.95       30.70      0.89 o
   7   4   5       23.61       22.97      0.92 o
   8   4   5       14.80       14.89      0.97 o
   9   4   5       90.29       92.79      2.41 o
  10   4   5       10.22       10.18      1.03 o
  11   4   5        0.01        0.09      0.64 o
  12   4   5       27.62       27.67      2.17 o
  13   4   5        3.50        5.35      2.11 o
  -9   5   5        1.00        1.13      0.90 o
  -8   5   5        0.02        0.63      0.59 o
  -7   5   5        2.36        2.07      0.64 o
  -6   5   5       63.89       62.56      1.92 o
  -5   5   5       17.38       17.19      1.00 o
  -4   5   5      120.72      114.02      2.20 o
  -3   5   5      136.08      134.19      2.24 o
  -2   5   5       50.20       53.13      1.24 o
  -1   5   5      101.56       81.16      1.62 o
   0   5   5        3.61        0.93      0.20 o
   1   5   5      131.90      153.24      2.59 o
   2   5   5        3.84        3.50      0.40 o
   3   5   5      254.36      284.70      4.22 o
   4   5   5        3.27        2.32      0.34 o
   5   5   5       39.41       40.68      1.59 o
   6   5   5       11.99        5.42      0.47 o
   7   5   5        0.23        0.20      0.27 o
   8   5   5      139.52      120.94      2.48 o
   9   5   5       19.96       21.31      1.47 o
  10   5   5      135.60      128.79      3.64 o
  11   5   5        3.11        2.52      0.87 o
  12   5   5        0.42       -0.17      0.95 o
  13   5   5        1.89        2.94      1.28 o
  -8   6   5        6.91        9.74      1.22 o
  -7   6   5        1.30        1.64      0.65 o
  -6   6   5       41.69       44.63      1.67 o
  -5   6   5        1.56        1.07      0.42 o
  -4   6   5        0.21        0.00      0.32 o
  -3   6   5        2.52        2.70      0.45 o
  -2   6   5       11.98       12.16      0.78 o
  -1   6   5      167.41      148.72      2.45 o
   0   6   5       68.26       60.74      1.08 o
   1   6   5       98.45       99.18      2.19 o
   2   6   5       78.23       83.42      1.75 o
   3   6   5      218.66      233.95      3.68 o
   4   6   5        5.54        5.22      0.85 o
   5   6   5       23.93       30.99      1.19 o
   6   6   5      107.62      110.59      1.84 o
   7   6   5       37.90       33.73      1.11 o
   8   6   5       16.91       14.71      1.12 o
   9   6   5       21.16       20.29      1.93 o
  10   6   5       25.87       23.75      1.79 o
  11   6   5        1.06        0.75      0.88 o
  12   6   5       41.80       35.40      3.02 o
  13   6   5        7.09        5.85      1.54 o
  -8   7   5        0.76        0.88      1.05 o
  -7   7   5        6.42        6.86      1.06 o
  -6   7   5       51.16       52.24      2.41 o
  -5   7   5        1.71        1.86      0.50 o
  -4   7   5      138.00      132.45      2.50 o
  -3   7   5       25.38       23.09      1.09 o
  -2   7   5       12.45       14.63      0.82 o
  -1   7   5      121.05      116.04      2.13 o
   0   7   5      134.35      122.94      2.35 o
   1   7   5      205.57      202.14      2.61 o
   2   7   5      222.61      199.14      4.49 o
   3   7   5      153.92      159.11      3.64 o
   4   7   5       21.05       19.05      0.98 o
   5   7   5       77.53       66.17      1.46 o
   6   7   5        9.62       11.88      0.74 o
   7   7   5        7.28        7.96      0.74 o
   8   7   5        1.71        1.80      0.50 o
   9   7   5       11.71       12.73      1.14 o
  10   7   5        7.32        8.75      1.58 o
  11   7   5        6.18        6.04      1.41 o
  12   7   5        1.41        1.25      1.06 o
  13   7   5        9.92       11.30      2.04 o
  -7   8   5       22.09       23.68      2.54 o
  -6   8   5       75.30       72.16      2.51 o
  -5   8   5       10.93       11.13      0.93 o
  -4   8   5        8.38        9.59      0.81 o
  -3   8   5       29.50       32.50      1.51 o
  -2   8   5        2.52        2.24      0.41 o
  -1   8   5      108.96      108.45      1.93 o
   0   8   5      137.07      131.85      2.26 o
   1   8   5      388.88      376.72      4.76 o
   2   8   5      121.01      113.22      2.66 o
   3   8   5     1938.85     1886.76     25.80 o
   4   8   5      407.67      406.29      5.84 o
   5   8   5        8.55        5.06      0.59 o
   6   8   5       97.77       90.95      1.86 o
   7   8   5        0.55        0.74      0.40 o
   8   8   5        1.40        1.57      0.51 o
   9   8   5       10.80        9.69      1.24 o
  10   8   5       11.51       13.04      1.49 o
  11   8   5        5.02        4.00      1.26 o
  12   8   5        8.16        9.88      1.84 o
  -6   9   5       14.51       15.99      1.74 o
  -5   9   5        9.95        9.99      1.31 o
  -4   9   5        1.33        0.99      0.46 o
  -3   9   5       17.98       16.38      1.00 o
  -2   9   5        0.00        0.23      0.32 o
  -1   9   5      163.47      156.66      2.50 o
   0   9   5       53.55       52.13      1.22 o
   1   9   5     1078.65     1052.50     11.55 o
   2   9   5       48.37       46.23      2.68 o
   3   9   5       40.08       36.45      1.46 o
   4   9   5      125.80      123.68      2.59 o
   5   9   5       77.35       80.02      1.93 o
   6   9   5       51.95       57.38      1.68 o
   7   9   5       73.26       80.77      2.09 o
   8   9   5        3.66        4.11      0.92 o
   9   9   5       40.51       40.33      2.31 o
  10   9   5      218.52      221.85      7.19 o
  11   9   5       61.82       66.94      3.01 o
  12   9   5       17.56       19.13      2.38 o
  -5  10   5        5.02        5.93      1.13 o
  -4  10   5        0.09        0.44      0.54 o
  -3  10   5        0.06        0.94      0.42 o
  -2  10   5       41.60       40.87      1.33 o
  -1  10   5       64.80       68.07      1.55 o
   0  10   5      144.29      142.04      2.28 o
   1  10   5        8.17        8.62      0.58 o
   2  10   5       24.11       23.66      0.90 o
   3  10   5       10.60        9.83      0.92 o
   4  10   5      188.39      188.75      4.11 o
   5  10   5       25.58       29.64      1.70 o
   6  10   5       19.82       18.45      1.17 o
   7  10   5       37.96       36.49      1.72 o
   8  10   5       82.51       83.20      2.83 o
   9  10   5        5.91        5.66      1.10 o
  10  10   5        2.06        3.60      1.02 o
  11  10   5        3.74        3.94      1.32 o
  12  10   5        7.82        6.25      1.58 o
  -5  11   5        1.79        0.93      0.91 o
  -4  11   5        5.72        5.07      0.98 o
  -3  11   5       29.64       31.86      1.67 o
  -2  11   5       20.10       19.80      1.13 o
  -1  11   5        2.18        3.31      0.46 o
   0  11   5       26.05       30.42      1.00 o
   1  11   5       51.26       46.94      1.94 o
   2  11   5       63.22       65.56      2.77 o
   3  11   5       22.70       25.90      1.39 o
   4  11   5       52.89       52.61      1.98 o
   5  11   5       34.24       35.76      1.90 o
   6  11   5      100.82      101.81      4.74 o
   7  11   5       99.38       98.88      3.75 o
   8  11   5       35.46       38.62      2.08 o
   9  11   5        0.27       -1.15      0.85 o
  10  11   5        1.07        1.65      1.07 o
  11  11   5       20.93       23.92      2.63 o
  -3  12   5       34.04       31.48      2.16 o
  -2  12   5       49.59       51.25      1.96 o
  -1  12   5       10.72       10.93      0.98 o
   0  12   5        0.83        1.24      0.45 o
   1  12   5        1.36        1.09      0.48 o
   2  12   5       17.13       21.14      1.10 o
   3  12   5       42.52       48.06      1.90 o
   4  12   5      138.83      140.06      3.66 o
   5  12   5       32.35       30.76      2.31 o
   6  12   5      153.42      151.76      4.19 o
   7  12   5       42.36       45.87      3.05 o
   8  12   5       23.83       24.31      1.73 o
   9  12   5       32.65       25.90      2.23 o
  10  12   5       35.84       39.64      3.76 o
  11  12   5       37.12       36.81      3.28 o
  -2  13   5       20.78       23.02      3.63 o
  -1  13   5       25.95       27.35      2.09 o
   0  13   5       12.84       15.16      1.04 o
   1  13   5       13.18       16.37      1.63 o
   2  13   5       44.77       49.56      5.13 o
   3  13   5        0.03        0.91      0.52 o
   4  13   5      221.24      234.03      7.24 o
   5  13   5       28.27       29.44      1.81 o
   6  13   5        0.02        1.15      0.65 o
   7  13   5       29.86       30.50      3.24 o
   8  13   5        3.71        4.38      1.42 o
   9  13   5      118.64      121.64      4.94 o
  10  13   5       14.15       12.75      2.08 o
   3  14   5        0.48       -1.18      1.53 o
   4  14   5       13.32       17.59      4.77 o
   5  14   5        1.44        0.81      1.06 o
   6  14   5       11.66       11.80      2.49 o
   7  14   5      104.34      116.56      5.19 o
   8  14   5        4.16        5.96      1.71 o
   4  15   5        0.01        2.68      2.37 o
   5  15   5        3.12        5.83      1.87 o
   6  15   5       58.17       70.92      4.09 o
  -2 -13   6        1.37        1.22      1.04 o
  -6 -12   6       26.81       24.79      3.87 o
  -5 -12   6        0.52        1.42      1.75 o
  -4 -12   6       14.81       13.65      3.04 o
  -3 -12   6        3.94        3.50      1.08 o
  -2 -12   6        7.19        4.81      1.21 o
  -1 -12   6       69.82       71.64      5.12 o
   0 -12   6       24.07       27.92      2.87 o
   1 -12   6        0.01        0.35      0.73 o
   2 -12   6       20.46       20.16      1.87 o
  -7 -11   6      115.96      127.42      7.38 o
  -6 -11   6        0.16       -0.72      1.38 o
  -5 -11   6      129.28      116.53      6.88 o
  -4 -11   6        0.23        0.02      0.76 o
  -3 -11   6        1.70        2.49      1.28 o
  -2 -11   6        0.57        0.46      0.95 o
  -1 -11   6        7.58        9.81      1.81 o
   0 -11   6        7.46        6.28      1.08 o
   1 -11   6       19.54       17.93      1.70 o
   2 -11   6        5.87        7.59      1.21 o
   3 -11   6        0.67        0.84      0.78 o
   4 -11   6        4.49        5.09      1.16 o
  -8 -10   6       95.95       91.79      6.11 o
  -7 -10   6       43.55       47.67      5.01 o
  -6 -10   6      112.41      117.58      6.71 o
  -5 -10   6       14.21       14.14      1.59 o
  -4 -10   6        0.20       -0.37      0.53 o
  -3 -10   6        1.38        1.99      0.69 o
  -2 -10   6        2.31        2.64      0.66 o
  -1 -10   6       17.17       18.76      1.39 o
   0 -10   6       72.88       74.83      2.36 o
   1 -10   6       21.48       18.53      2.44 o
   2 -10   6       54.68       54.72      2.06 o
   3 -10   6        5.58        8.15      1.26 o
   4 -10   6       11.57       10.53      1.22 o
   5 -10   6       74.16       85.62      2.93 o
  -9  -9   6        2.66        3.09      1.40 o
  -8  -9   6       41.68       45.06      3.47 o
  -7  -9   6       10.30        9.74      1.42 o
  -6  -9   6        9.86       10.43      1.60 o
  -5  -9   6        9.05       10.10      1.30 o
  -4  -9   6       55.23       57.30      2.85 o
  -3  -9   6      282.07      285.35      5.37 o
  -2  -9   6       21.40       22.88      1.77 o
  -1  -9   6       40.83       43.49      2.47 o
   0  -9   6       50.40       50.93      3.46 o
   1  -9   6       22.92       22.54      1.45 o
   2  -9   6        4.90        5.73      0.84 o
   3  -9   6       46.63       47.50      1.78 o
   4  -9   6        4.34        4.12      0.82 o
   5  -9   6       10.00        8.07      1.15 o
   6  -9   6       60.42       66.02      2.66 o
  -9  -8   6       35.56       39.78      3.33 o
  -8  -8   6        2.99        3.59      1.38 o
  -7  -8   6        2.81        4.03      1.11 o
  -6  -8   6        0.14        0.05      0.58 o
  -5  -8   6       53.27       52.71      1.97 o
  -4  -8   6       12.25       10.86      1.19 o
  -3  -8   6       77.45       77.25      2.39 o
  -2  -8   6       13.03       13.69      1.37 o
  -1  -8   6       70.09       70.08      1.89 o
   0  -8   6        6.73        7.74      0.84 o
   1  -8   6        3.03        2.93      0.61 o
   2  -8   6       17.34       18.30      1.31 o
   3  -8   6        4.55        4.70      0.68 o
   4  -8   6        2.34        2.56      0.59 o
   5  -8   6        9.38        8.70      0.85 o
   6  -8   6        0.00        0.53      0.58 o
   7  -8   6        8.40        8.66      1.07 o
 -10  -7   6       14.70       11.86      2.09 o
  -9  -7   6       26.51       28.19      2.70 o
  -8  -7   6        6.32        7.47      1.73 o
  -7  -7   6       36.08       37.06      2.05 o
  -6  -7   6       31.42       33.23      1.85 o
  -5  -7   6       16.88       15.86      1.25 o
  -4  -7   6        0.81        1.52      0.53 o
  -3  -7   6        3.47        4.08      0.71 o
  -2  -7   6       84.50       86.53      2.34 o
  -1  -7   6       93.85       84.48      2.02 o
   0  -7   6      167.44      158.70      3.30 o
   1  -7   6       23.00       20.11      1.16 o
   2  -7   6       25.19       24.51      1.24 o
   3  -7   6        2.62        2.32      0.52 o
   4  -7   6       38.93       39.88      1.55 o
   5  -7   6       79.07       77.86      1.99 o
   6  -7   6        9.86       10.45      1.45 o
   7  -7   6        6.87        7.36      1.11 o
   8  -7   6       11.21       13.67      1.29 o
 -10  -6   6       26.06       24.93      2.65 o
  -9  -6   6       46.60       41.77      3.26 o
  -8  -6   6       27.81       29.47      2.63 o
  -7  -6   6       60.37       53.02      2.41 o
  -6  -6   6       24.64       25.37      1.59 o
  -5  -6   6       19.31       16.67      1.24 o
  -4  -6   6        9.36        8.86      0.90 o
  -3  -6   6       29.56       31.01      1.55 o
  -2  -6   6       57.74       54.52      1.76 o
  -1  -6   6        2.91        1.32      0.83 o
   0  -6   6       45.88       48.43      1.46 o
   1  -6   6      166.66      165.36      2.66 o
   2  -6   6      124.82      112.36      2.16 o
   3  -6   6       40.01       38.83      1.22 o
   4  -6   6        0.25        0.34      0.34 o
   5  -6   6       15.40       14.72      0.97 o
   6  -6   6       12.03       11.92      0.95 o
   7  -6   6       76.85       76.03      2.12 o
   8  -6   6        1.13        1.27      0.64 o
   9  -6   6        0.04        1.54      0.82 o
 -10  -5   6       15.81       14.82      2.10 o
  -9  -5   6       25.79       28.89      2.70 o
  -8  -5   6        3.30        3.26      0.98 o
  -7  -5   6        8.63        9.05      1.65 o
  -6  -5   6       69.09       71.03      2.22 o
  -5  -5   6       74.28       74.58      2.27 o
  -4  -5   6       21.43       22.26      1.32 o
  -3  -5   6      137.33      126.72      2.43 o
  -2  -5   6      169.09      151.98      2.66 o
  -1  -5   6       43.44       39.74      1.33 o
   0  -5   6     2315.70     2143.87     21.21 o
   1  -5   6      264.03      246.74      3.59 o
   2  -5   6      339.42      311.67      5.23 o
   3  -5   6       98.70       97.45      1.89 o
   4  -5   6       22.45       22.56      1.41 o
   5  -5   6        0.22       -0.05      0.40 o
   6  -5   6       29.25       32.62      1.46 o
   7  -5   6       18.57       17.68      1.15 o
   8  -5   6       24.51       23.75      1.41 o
   9  -5   6       12.69       10.42      1.14 o
  10  -5   6       14.67       14.75      1.56 o
 -10  -4   6       13.48       16.95      3.81 o
  -9  -4   6        2.80        2.35      0.93 o
  -8  -4   6       55.23       58.09      2.50 o
  -7  -4   6        7.66        6.12      1.21 o
  -6  -4   6        4.80        3.45      0.81 o
  -5  -4   6        1.53        1.03      0.49 o
  -4  -4   6        8.07        7.12      0.78 o
  -3  -4   6      333.20      325.06      4.50 o
  -2  -4   6     1542.55     1513.44     13.92 o
  -1  -4   6        1.29        1.05      0.35 o
   0  -4   6      188.44      160.18      2.36 o
   1  -4   6       94.34       93.23      1.53 o
   2  -4   6      432.99      423.03      4.58 o
   3  -4   6        9.48        7.61      0.56 o
   4  -4   6       34.51       31.69      1.08 o
   5  -4   6        3.45        4.88      0.74 o
   6  -4   6        5.51        4.55      0.59 o
   7  -4   6      219.04      203.22      3.44 o
   8  -4   6       79.55       77.18      2.10 o
   9  -4   6        0.63        0.36      0.52 o
  10  -4   6       23.12       22.05      2.13 o
 -10  -3   6        3.44        3.97      1.57 o
  -9  -3   6       34.54       32.46      2.77 o
  -8  -3   6       24.98       24.36      2.92 o
  -7  -3   6        8.26        6.88      1.26 o
  -6  -3   6        0.29        0.07      0.67 o
  -5  -3   6       16.14       16.58      1.46 o
  -4  -3   6        8.96       11.73      1.28 o
  -3  -3   6        4.46        4.91      0.53 o
  -2  -3   6      255.67      274.11      3.51 o
  -1  -3   6       19.30       15.80      0.90 o
   0  -3   6       32.53       25.96      1.26 o
   1  -3   6       14.52       12.60      0.65 o
   2  -3   6      191.31      193.69      2.62 o
   3  -3   6        0.00        0.14      0.23 o
   4  -3   6      136.94      119.34      1.96 o
   5  -3   6      279.78      250.56      3.50 o
   6  -3   6        0.40        1.05      0.43 o
   7  -3   6       23.47       22.36      1.20 o
   8  -3   6       12.44       11.96      0.98 o
   9  -3   6       21.61       22.15      1.47 o
  10  -3   6        7.15        8.83      1.37 o
  11  -3   6        0.51        3.03      1.24 o
 -10  -2   6        2.18        2.16      1.81 o
  -9  -2   6        1.35        1.89      1.08 o
  -8  -2   6        7.46        6.16      1.26 o
  -7  -2   6        0.47        0.27      1.10 o
  -6  -2   6        3.53        2.59      0.92 o
  -5  -2   6       16.70       17.78      1.62 o
  -4  -2   6       21.61       22.32      2.49 o
  -3  -2   6       76.76       72.99      2.08 o
  -2  -2   6      179.00      172.53      2.15 o
  -1  -2   6       17.44       24.06      0.67 o
   0  -2   6       19.43       25.24      0.65 o
   1  -2   6        9.52       10.56      0.47 o
   2  -2   6       70.51       73.54      1.21 o
   3  -2   6       57.32       53.09      1.40 o
   4  -2   6      270.45      264.06      3.25 o
   5  -2   6        0.01       -0.47      0.27 o
   6  -2   6        6.46        5.04      0.55 o
   7  -2   6        3.94        3.61      0.54 o
   8  -2   6        0.01        0.38      0.41 o
   9  -2   6       41.58       40.17      2.15 o
  10  -2   6       71.37       74.94      3.04 o
  11  -2   6       16.97       21.41      6.78 o
 -10  -1   6        1.86        3.84      1.87 o
  -9  -1   6      164.16      153.79      8.09 o
  -8  -1   6        0.01       -0.34      0.72 o
  -7  -1   6      120.67      121.33      4.09 o
  -6  -1   6      218.37      218.44      5.59 o
  -5  -1   6       26.35       32.38      1.83 o
  -4  -1   6       11.40       10.79      0.62 o
  -3  -1   6        9.07        7.78      0.50 o
  -2  -1   6       12.66       12.57      0.70 o
  -1  -1   6      237.60      245.99      3.02 o
   0  -1   6      917.00     1008.97     11.10 o
   1  -1   6      424.97      482.30      5.74 o
   2  -1   6       83.43       91.01      1.67 o
   3  -1   6      209.87      229.22      2.60 o
   4  -1   6       24.87       23.48      0.77 o
   5  -1   6      151.52      141.71      2.15 o
   6  -1   6       50.78       46.97      1.80 o
   7  -1   6      101.19      100.48      2.28 o
   8  -1   6       51.59       49.50      1.62 o
   9  -1   6       27.40       26.30      1.90 o
  10  -1   6        0.64        1.16      0.76 o
  11  -1   6       21.35       21.73      1.95 o
  12  -1   6        0.65       -0.98      0.94 o
 -10   0   6        4.33        4.93      2.24 o
  -9   0   6        0.03       -0.21      1.35 o
  -8   0   6      136.16      140.82      7.23 o
  -7   0   6       43.79       41.67      2.33 o
  -6   0   6        5.67        5.98      1.07 o
  -5   0   6        1.71        1.96      0.49 o
  -4   0   6        5.18        6.88      0.47 o
  -3   0   6        3.40        3.18      0.33 o
  -2   0   6      172.53      185.82      3.97 o
  -1   0   6      302.44      353.52      4.47 o
   0   0   6      688.33      765.04      9.49 o
   1   0   6      193.39      238.79      2.97 o
   2   0   6      274.31      332.52      3.90 o
   3   0   6       15.21       16.76      0.64 o
   4   0   6       74.24       80.09      1.59 o
   5   0   6        0.11       -0.25      0.26 o
   6   0   6       32.25       32.14      1.00 o
   7   0   6      218.63      213.07      3.17 o
   8   0   6      322.31      312.57      7.42 o
   9   0   6        7.32        6.48      1.03 o
  10   0   6      303.60      290.00      6.27 o
  11   0   6       38.58       37.74      2.50 o
  12   0   6        7.32        6.71      1.53 o
 -10   1   6        0.26       -0.36      1.63 o
  -9   1   6       10.57        9.54      2.57 o
  -8   1   6       91.67       86.50      5.55 o
  -7   1   6        7.61        9.43      1.37 o
  -6   1   6       21.47       25.26      1.29 o
  -5   1   6        0.13        0.06      0.28 o
  -4   1   6        0.17        0.91      0.27 o
  -3   1   6        5.44        5.54      0.57 o
  -2   1   6      409.65      456.09     14.70 o
  -1   1   6       44.06       48.83      1.16 o
   0   1   6        6.83        7.23      0.63 o
   1   1   6      671.60      737.75     30.89 o
   2   1   6      334.50      382.23      4.34 o
   3   1   6       17.33       19.30      0.80 o
   4   1   6       76.29       75.81      1.34 o
   5   1   6      575.13      570.63      5.09 o
   6   1   6      206.28      198.27      2.46 o
   7   1   6      617.04      611.35      8.56 o
   8   1   6      845.44      822.70     12.41 o
   9   1   6        0.01       -0.37      0.56 o
  10   1   6       56.27       59.47      2.49 o
  11   1   6       11.21       10.23      1.34 o
  12   1   6        3.34        4.11      1.69 o
 -10   2   6        0.75        2.76      2.02 o
  -9   2   6        5.72        6.05      2.34 o
  -8   2   6      142.08      137.43      7.30 o
  -7   2   6       39.26       37.48      2.41 o
  -6   2   6      126.39      127.84      3.64 o
  -5   2   6      117.91      113.34      2.64 o
  -4   2   6       46.22       49.66      1.26 o
  -3   2   6        7.70        5.28      0.47 o
  -2   2   6      166.91      165.25      2.59 o
  -1   2   6       26.99       28.26      0.88 o
   0   2   6        4.65        5.88      0.52 o
   1   2   6       53.61       48.31      1.63 o
   2   2   6        8.42       10.27      0.67 o
   3   2   6      126.95      152.83      2.46 o
   4   2   6       62.07       73.49      1.28 o
   5   2   6      120.61      110.92      1.62 o
   6   2   6       76.96       80.18      1.49 o
   7   2   6        1.60        1.57      0.43 o
   8   2   6        9.52        7.89      0.75 o
   9   2   6      165.39      161.67      3.97 o
  10   2   6        0.11        0.41      0.56 o
  11   2   6        0.02        1.46      1.11 o
  12   2   6        4.92        7.59      1.23 o
  -9   3   6       11.86       15.61      3.32 o
  -8   3   6       25.15       23.54      1.67 o
  -7   3   6       56.11       57.75      1.92 o
  -6   3   6      348.33      348.21      5.24 o
  -5   3   6       88.46       84.35      1.85 o
  -4   3   6        1.15        0.53      0.32 o
  -3   3   6        9.02        8.25      0.67 o
  -2   3   6      104.89       98.07      1.90 o
  -1   3   6       47.81       61.14      1.54 o
   0   3   6       31.17       29.82      1.01 o
   1   3   6      556.10      609.86      9.04 o
   2   3   6       22.55       28.30      0.98 o
   3   3   6        9.99        8.19      0.52 o
   4   3   6        8.26        6.49      0.48 o
   5   3   6       10.97       10.03      0.57 o
   6   3   6       49.68       52.66      1.18 o
   7   3   6        7.69        7.81      0.64 o
   8   3   6       94.78       99.27      2.21 o
   9   3   6        7.85        7.62      0.87 o
  10   3   6        4.39        3.82      0.76 o
  11   3   6        0.07        1.20      0.69 o
  12   3   6        1.15        2.40      1.58 o
  13   3   6        0.13        2.18      1.59 o
  -9   4   6       47.17       47.24      3.00 o
  -8   4   6      342.85      341.95      6.27 o
  -7   4   6        0.04       -0.80      0.48 o
  -6   4   6       51.75       49.25      1.70 o
  -5   4   6      214.36      208.45      3.29 o
  -4   4   6       60.56       56.19      1.45 o
  -3   4   6       82.84       78.99      1.64 o
  -2   4   6      141.44      132.45      2.36 o
  -1   4   6        8.43       12.10      0.71 o
   0   4   6       12.15       16.39      0.75 o
   1   4   6      712.29      834.38     14.71 o
   2   4   6       13.58       16.30      0.79 o
   3   4   6       46.91       65.04      3.35 o
   4   4   6      114.88      108.87      2.05 o
   5   4   6      104.65      102.57      1.68 o
   6   4   6        1.29        0.90      0.29 o
   7   4   6       15.87       16.61      0.82 o
   8   4   6        2.89        2.12      0.47 o
   9   4   6        0.59        0.73      0.48 o
  10   4   6       53.43       45.33      1.81 o
  11   4   6      141.31      141.63      4.06 o
  12   4   6        0.09        0.39      0.84 o
  13   4   6        7.16        5.15      2.12 o
  -8   5   6        9.81       11.93      2.15 o
  -7   5   6        5.76        6.71      0.90 o
  -6   5   6       33.53       33.23      1.64 o
  -5   5   6        1.44        0.98      0.46 o
  -4   5   6       39.65       37.75      1.22 o
  -3   5   6        5.81        7.57      0.63 o
  -2   5   6       49.07       40.95      1.13 o
  -1   5   6     1092.88     1072.05     11.75 o
   0   5   6        4.08        2.95      0.54 o
   1   5   6      405.23      415.77      7.47 o
   2   5   6      107.75      117.98      3.08 o
   3   5   6        1.54        0.79      0.35 o
   4   5   6       45.37       54.96      1.54 o
   5   5   6        0.32        0.12      0.24 o
   6   5   6       47.02       35.21      1.00 o
   7   5   6        9.08        7.90      0.60 o
   8   5   6      209.42      179.65      2.89 o
   9   5   6       71.61       66.80      2.05 o
  10   5   6       80.63       73.42      2.70 o
  11   5   6       31.10       28.93      2.10 o
  12   5   6        2.81        2.49      0.93 o
  13   5   6       14.35       15.87      3.07 o
  -8   6   6        0.11       -0.43      0.94 o
  -7   6   6        8.40       10.44      1.48 o
  -6   6   6       16.22       15.52      1.22 o
  -5   6   6        0.48        0.86      0.42 o
  -4   6   6        9.16        9.09      0.91 o
  -3   6   6       48.85       47.03      1.64 o
  -2   6   6      254.45      231.18      3.25 o
  -1   6   6       86.51       74.42      1.67 o
   0   6   6       17.47       16.30      0.81 o
   1   6   6      211.65      221.10      3.56 o
   2   6   6       29.98       37.38      1.42 o
   3   6   6        2.77        5.49      0.67 o
   4   6   6       76.70       72.53      1.72 o
   5   6   6      139.45      137.30      2.23 o
   6   6   6        5.06        1.18      0.32 o
   7   6   6       11.55       12.46      0.80 o
   8   6   6       18.19       13.28      0.87 o
   9   6   6        0.65       -0.07      0.45 o
  10   6   6        0.14        0.60      0.60 o
  11   6   6        3.09        3.76      1.12 o
  12   6   6       11.06        9.53      1.67 o
  13   6   6       35.85       38.72      3.34 o
  -7   7   6        7.10        9.00      1.16 o
  -6   7   6       13.18       13.84      1.20 o
  -5   7   6        6.73        5.50      0.70 o
  -4   7   6        1.68        0.12      0.49 o
  -3   7   6        5.97        5.31      0.86 o
  -2   7   6       88.28       82.28      1.80 o
  -1   7   6       73.40       68.49      1.64 o
   0   7   6        4.07        2.71      0.42 o
   1   7   6      629.25      588.46      7.78 o
   2   7   6       20.15       14.33      2.38 o
   3   7   6       24.59       30.23      1.34 o
   4   7   6        0.42        0.50      0.38 o
   5   7   6        5.10        2.51      0.44 o
   6   7   6        1.14        0.83      0.31 o
   7   7   6       10.93        9.50      0.72 o
   8   7   6       11.45        7.57      0.78 o
   9   7   6       67.79       57.61      2.04 o
  10   7   6        7.16        7.32      0.97 o
  11   7   6        3.14        0.91      0.96 o
  12   7   6        0.31        0.48      1.02 o
  13   7   6       18.65       23.76      2.68 o
  -7   8   6       30.12       32.56      3.41 o
  -6   8   6        7.96        6.38      1.00 o
  -5   8   6       56.00       60.19      1.86 o
  -4   8   6       21.79       21.36      1.34 o
  -3   8   6        0.00       -0.37      0.33 o
  -2   8   6        1.64        1.86      0.39 o
  -1   8   6       35.61       36.89      1.12 o
   0   8   6        9.08       10.04      0.71 o
   1   8   6      298.57      285.62      4.40 o
   2   8   6       37.94       35.55      1.51 o
   3   8   6       72.52       72.70      2.21 o
   4   8   6       58.26       50.74      1.87 o
   5   8   6        0.02       -0.27      0.31 o
   6   8   6        4.56        3.88      0.52 o
   7   8   6       17.62       17.67      1.10 o
   8   8   6      230.65      219.91      3.84 o
   9   8   6       17.12       17.63      1.22 o
  10   8   6        7.88        5.27      1.25 o
  11   8   6        4.16        4.14      1.29 o
  12   8   6       16.74       18.04      2.29 o
  -6   9   6        2.77        2.74      1.15 o
  -5   9   6        0.01        0.45      0.56 o
  -4   9   6       19.57       19.72      1.19 o
  -3   9   6       16.32       17.37      1.06 o
  -2   9   6      151.90      149.00      2.65 o
  -1   9   6      146.78      146.74      2.50 o
   0   9   6      148.90      140.65      2.54 o
   1   9   6      151.86      145.95      3.60 o
   2   9   6     1547.89     1466.83     20.77 o
   3   9   6        0.90        1.30      0.47 o
   4   9   6      362.01      332.51      6.17 o
   5   9   6       29.74       33.79      1.88 o
   6   9   6        7.14        7.65      0.67 o
   7   9   6        3.75        4.00      0.63 o
   8   9   6        2.12        2.06      0.77 o
   9   9   6        2.17        1.83      0.71 o
  10   9   6        6.89        9.66      1.35 o
  11   9   6       10.74       16.36      2.09 o
  12   9   6        3.81        4.69      1.38 o
  -5  10   6       62.79       61.87      6.28 o
  -4  10   6        3.42        2.64      0.67 o
  -3  10   6       71.86       69.90      1.87 o
  -2  10   6       14.03       16.30      1.00 o
  -1  10   6      116.06      106.75      2.11 o
   0  10   6      141.38      134.67      2.31 o
   1  10   6       30.59       35.49      1.25 o
   2  10   6       25.35       24.93      1.04 o
   3  10   6       18.77       17.73      1.35 o
   4  10   6       79.62       75.43      2.43 o
   5  10   6      261.88      265.26      5.28 o
   6  10   6       32.36       31.44      2.17 o
   7  10   6       48.39       45.27      2.22 o
   8  10   6       70.07       71.75      2.39 o
   9  10   6      185.38      183.13      4.28 o
  10  10   6       18.09       20.76      1.94 o
  11  10   6       42.47       43.44      3.41 o
  12  10   6        2.64        3.10      1.30 o
  -4  11   6       15.69       13.75      1.78 o
  -3  11   6       20.38       21.66      1.51 o
  -2  11   6        0.83        0.78      0.43 o
  -1  11   6        3.62        5.31      0.60 o
   0  11   6       18.95       19.76      1.08 o
   1  11   6        3.55        3.34      0.55 o
   2  11   6       45.19       44.56      1.36 o
   3  11   6        3.33        3.48      0.66 o
   4  11   6       89.33       87.82      2.86 o
   5  11   6       58.06       55.52      2.26 o
   6  11   6       13.60       16.00      1.80 o
   7  11   6        5.96        5.67      1.05 o
   8  11   6        9.89        8.09      1.05 o
   9  11   6        0.01       -0.48      0.58 o
  10  11   6        0.00       -1.15      0.82 o
  11  11   6       25.29       23.39      2.56 o
  -3  12   6       34.58       35.58      2.31 o
  -2  12   6        0.88        1.13      0.58 o
  -1  12   6       33.42       34.41      1.26 o
   0  12   6        6.10        6.79      0.62 o
   1  12   6        9.24       11.89      0.99 o
   2  12   6      121.80      124.18      3.63 o
   3  12   6       35.38       36.83      1.28 o
   4  12   6        2.76        4.72      0.80 o
   5  12   6        0.70        1.12      0.60 o
   6  12   6       25.26       27.44      2.63 o
   7  12   6       18.50       15.45      1.58 o
   8  12   6       34.83       31.27      2.61 o
   9  12   6       45.07       55.37      6.50 o
  10  12   6       10.59       10.54      1.87 o
  11  12   6       11.39        9.57      1.84 o
  -2  13   6        1.83        1.90      0.77 o
  -1  13   6       15.74       19.42      1.98 o
   0  13   6        1.97        1.24      0.99 o
   1  13   6        0.59        1.23      0.46 o
   2  13   6      135.11      149.65      3.75 o
   3  13   6       12.76       14.23      1.42 o
   4  13   6       14.58       18.99      1.53 o
   5  13   6        4.41        4.00      2.01 o
   6  13   6       11.43       13.93      1.49 o
   7  13   6       15.12       10.91      2.34 o
   8  13   6       31.74       26.78      2.97 o
   9  13   6       53.93       56.85      4.26 o
  10  13   6       55.88       53.89      6.10 o
   1  14   6        0.36        1.37      1.30 o
   2  14   6       10.61       10.66      2.74 o
   3  14   6       27.33       25.85      3.91 o
   4  14   6       55.72       66.86      4.18 o
   5  14   6       18.57       20.83      4.77 o
   6  14   6       14.36       15.72      2.38 o
   7  14   6       20.04       20.69      2.81 o
   8  14   6       54.22       59.17      4.44 o
   3  15   6        0.45        1.56      1.36 o
   4  15   6        1.70       -1.20      1.17 o
   5  15   6       29.19       36.41      4.32 o
   6  15   6       40.66       42.76      4.43 o
  -4 -12   7        0.78        1.97      1.26 o
  -3 -12   7       16.99       13.41      1.82 o
  -2 -12   7        1.00        0.46      0.91 o
  -1 -12   7        6.10        7.78      1.85 o
   0 -12   7        1.33        0.59      1.17 o
   1 -12   7        0.11        1.05      0.80 o
  -6 -11   7        2.90        5.85      2.24 o
  -5 -11   7        1.31        0.82      1.66 o
  -4 -11   7        1.35        1.76      1.15 o
  -3 -11   7        0.06       -1.03      0.65 o
  -2 -11   7       45.23       55.42      3.30 o
  -1 -11   7        0.24       -0.42      0.97 o
   0 -11   7        5.96        5.54      1.09 o
   1 -11   7        0.00        0.20      0.87 o
   2 -11   7        1.26        1.08      0.80 o
   3 -11   7        9.42       12.02      1.69 o
  -7 -10   7       38.91       42.12      4.92 o
  -6 -10   7        8.78        7.33      2.38 o
  -5 -10   7        6.18        4.32      1.92 o
  -4 -10   7       27.33       27.16      2.11 o
  -3 -10   7        6.29        5.93      0.87 o
  -2 -10   7        0.10       -0.25      0.51 o
  -1 -10   7        0.00        0.04      0.51 o
   0 -10   7       60.71       59.05      2.21 o
   1 -10   7        7.56        8.67      1.05 o
   2 -10   7        5.33        6.55      1.15 o
   3 -10   7        1.42        1.25      0.79 o
   4 -10   7       52.26       58.91      2.94 o
   5 -10   7        0.96        2.07      0.82 o
  -8  -9   7        8.39        7.83      1.82 o
  -7  -9   7        0.78       -0.76      1.24 o
  -6  -9   7        0.41        0.24      0.77 o
  -5  -9   7        0.01        0.39      0.73 o
  -4  -9   7        3.21        1.70      0.80 o
  -3  -9   7       25.03       28.16      1.80 o
  -2  -9   7       72.52       76.57      2.48 o
  -1  -9   7        0.01        0.11      0.57 o
   0  -9   7       26.58       26.07      1.65 o
   1  -9   7       15.33       16.58      1.34 o
   2  -9   7       52.47       48.15      2.03 o
   3  -9   7       10.15       11.25      1.19 o
   4  -9   7        2.94        3.27      0.84 o
   5  -9   7        2.18        2.24      0.75 o
   6  -9   7       51.94       53.49      2.52 o
  -9  -8   7        0.14       -1.30      1.55 o
  -8  -8   7        2.12        1.70      1.92 o
  -7  -8   7        2.29        3.20      0.99 o
  -6  -8   7        1.79        1.67      0.88 o
  -5  -8   7       18.23       19.56      1.77 o
  -4  -8   7       81.34       83.52      3.48 o
  -3  -8   7       19.66       15.91      1.33 o
  -2  -8   7       17.03       17.82      1.55 o
  -1  -8   7        0.36        0.41      0.40 o
   0  -8   7       14.61       16.64      1.28 o
   1  -8   7       19.47       20.47      1.41 o
   2  -8   7       16.74       17.35      1.32 o
   3  -8   7      166.27      165.42      3.33 o
   4  -8   7       28.87       28.79      1.59 o
   5  -8   7      125.66      132.70      3.78 o
   6  -8   7       12.88       13.43      1.40 o
   7  -8   7      150.82      155.21      4.15 o
  -9  -7   7       49.77       46.36      3.50 o
  -8  -7   7        0.14       -0.35      1.04 o
  -7  -7   7       48.22       48.84      2.62 o
  -6  -7   7       11.29       14.06      1.57 o
  -5  -7   7       11.00        8.81      1.01 o
  -4  -7   7       10.84       11.31      1.83 o
  -3  -7   7        0.05       -0.80      0.42 o
  -2  -7   7        7.54        8.75      1.09 o
  -1  -7   7        8.71        7.20      0.75 o
   0  -7   7        0.02        0.20      0.39 o
   1  -7   7       11.12       11.65      1.05 o
   2  -7   7        3.72        4.71      0.74 o
   3  -7   7       15.29       16.00      1.11 o
   4  -7   7       36.29       36.45      1.55 o
   5  -7   7       71.57       77.20      2.13 o
   6  -7   7        0.72        0.76      0.49 o
   7  -7   7        1.31        2.03      0.72 o
   8  -7   7        0.02        1.20      0.90 o
  -9  -6   7        2.91        2.28      1.22 o
  -8  -6   7       25.56       25.95      2.08 o
  -7  -6   7        5.18        5.70      1.13 o
  -6  -6   7        5.86        6.72      0.94 o
  -5  -6   7        0.00        0.67      0.54 o
  -4  -6   7        4.61        5.33      0.77 o
  -3  -6   7        2.86        2.94      0.66 o
  -2  -6   7      551.07      521.68      7.73 o
  -1  -6   7      273.46      261.72      4.16 o
   0  -6   7       38.17       32.68      1.57 o
   1  -6   7        0.51        1.18      0.42 o
   2  -6   7       23.73       22.35      1.19 o
   3  -6   7        3.01        3.03      0.54 o
   4  -6   7       42.23       45.48      1.44 o
   5  -6   7        0.05        0.16      0.40 o
   6  -6   7       24.35       26.19      1.40 o
   7  -6   7       16.99       14.32      1.12 o
   8  -6   7       18.50       15.82      1.35 o
   9  -6   7        4.12        4.37      1.03 o
 -10  -5   7       22.09       24.81      3.77 o
  -9  -5   7       63.33       59.11      3.38 o
  -8  -5   7       12.29       12.16      1.49 o
  -7  -5   7        1.51       -0.65      0.70 o
  -6  -5   7       30.57       30.10      1.98 o
  -5  -5   7       19.83       19.38      1.51 o
  -4  -5   7       81.48       79.11      2.23 o
  -3  -5   7       20.05       19.78      1.11 o
  -2  -5   7       99.27       96.59      2.44 o
  -1  -5   7       56.74       55.08      1.58 o
   0  -5   7      104.86       89.25      2.06 o
   1  -5   7       19.26       22.36      1.05 o
   2  -5   7       18.53       17.82      0.84 o
   3  -5   7        8.84        9.03      0.70 o
   4  -5   7        3.34        3.60      0.53 o
   5  -5   7        9.30        7.42      0.72 o
   6  -5   7       22.16       18.63      1.16 o
   7  -5   7       62.10       63.27      1.87 o
   8  -5   7        7.50        7.21      0.87 o
   9  -5   7        0.03       -0.02      0.58 o
 -10  -4   7        0.31        0.04      1.01 o
  -9  -4   7        0.10       -1.20      0.67 o
  -8  -4   7        0.12        0.61      0.73 o
  -7  -4   7        3.59        4.53      0.96 o
  -6  -4   7       49.47       49.50      2.14 o
  -5  -4   7        2.66        4.22      0.86 o
  -4  -4   7      429.85      422.98      6.48 o
  -3  -4   7      101.58      102.14      2.42 o
  -2  -4   7     1028.19      972.03     10.08 o
  -1  -4   7      546.18      511.85      6.07 o
   0  -4   7        2.77        2.53      0.64 o
   1  -4   7       54.21       40.03      1.00 o
   2  -4   7        1.50        2.06      0.40 o
   3  -4   7        2.81        4.45      0.47 o
   4  -4   7       14.05       10.93      0.76 o
   5  -4   7        3.56        2.25      0.46 o
   6  -4   7       13.76       13.60      0.99 o
   7  -4   7       21.05       17.28      1.13 o
   8  -4   7       70.84       65.39      2.10 o
   9  -4   7        1.77        2.32      0.67 o
  10  -4   7       19.92       16.06      1.86 o
 -10  -3   7       19.92       26.62      4.26 o
  -9  -3   7        7.12        6.46      2.74 o
  -8  -3   7        1.11        0.87      0.94 o
  -7  -3   7       12.07       13.21      2.28 o
  -6  -3   7       32.50       35.85      2.53 o
  -5  -3   7       26.60       26.57      1.70 o
  -4  -3   7      818.53      817.78     10.91 o
  -3  -3   7       99.86       97.76      2.83 o
  -2  -3   7        2.18        2.54      0.39 o
  -1  -3   7       45.96       45.27      1.08 o
   0  -3   7       47.04       48.19      1.02 o
   1  -3   7       41.20       39.09      1.06 o
   2  -3   7      114.63      101.42      1.69 o
   3  -3   7       97.33      100.91      1.76 o
   4  -3   7       19.05       12.80      0.75 o
   5  -3   7      155.71      126.46      2.32 o
   6  -3   7      170.98      147.66      2.66 o
   7  -3   7       18.08       17.80      1.42 o
   8  -3   7        8.49       10.40      0.97 o
   9  -3   7       43.97       44.08      2.06 o
  10  -3   7       13.10       14.99      1.67 o
  11  -3   7        2.36        2.65      1.33 o
 -10  -2   7        0.10        1.41      1.89 o
  -9  -2   7        0.07        0.22      1.53 o
  -8  -2   7       22.05       21.95      3.37 o
  -7  -2   7        2.74        3.03      1.07 o
  -6  -2   7       59.78       56.27      2.66 o
  -5  -2   7        2.64        2.89      0.88 o
  -4  -2   7        0.25        0.63      0.46 o
  -3  -2   7        6.59        7.36      0.65 o
  -2  -2   7       91.77       94.36      1.73 o
  -1  -2   7       23.75       28.73      0.95 o
   0  -2   7        0.87        0.74      0.22 o
   1  -2   7       56.47       61.84      1.19 o
   2  -2   7       27.41       24.06      0.79 o
   3  -2   7      170.07      130.41      2.00 o
   4  -2   7       90.67       95.56      1.72 o
   5  -2   7       25.64       25.21      1.10 o
   6  -2   7       13.42       10.94      0.86 o
   7  -2   7        0.51        0.69      0.38 o
   8  -2   7        5.34        5.60      0.68 o
   9  -2   7        0.00        0.35      0.69 o
  10  -2   7        2.97        4.58      1.08 o
  11  -2   7       44.64       44.12      3.59 o
 -10  -1   7       20.03       22.63      3.87 o
  -9  -1   7        6.96        6.84      2.31 o
  -8  -1   7        1.50        1.29      1.38 o
  -7  -1   7       16.88       12.75      2.54 o
  -6  -1   7        5.01        5.74      1.13 o
  -5  -1   7       13.91       12.73      1.42 o
  -4  -1   7        0.00       -0.29      0.55 o
  -3  -1   7        0.87        1.57      0.45 o
  -2  -1   7      149.46      158.95      2.48 o
  -1  -1   7      128.08      141.81      1.65 o
   0  -1   7       46.62       43.33      1.07 o
   1  -1   7        0.53        0.16      0.18 o
   2  -1   7       21.32       22.54      1.02 o
   3  -1   7        0.34        0.42      0.23 o
   4  -1   7      288.58      265.62      3.53 o
   5  -1   7        2.23        3.18      0.41 o
   6  -1   7      110.37      109.09      2.54 o
   7  -1   7       20.61       17.16      1.08 o
   8  -1   7       85.44       81.97      2.92 o
   9  -1   7       23.10       24.16      1.89 o
  10  -1   7       45.48       41.47      2.58 o
  11  -1   7        0.63        0.99      0.75 o
 -10   0   7       72.36       67.60      5.62 o
  -9   0   7       75.29       74.19      5.66 o
  -8   0   7       28.42       24.93      3.64 o
  -7   0   7        0.29        4.20      1.86 o
  -6   0   7       30.07       27.54      3.29 o
  -5   0   7       16.46       16.35      2.44 o
  -4   0   7       13.33       16.82      1.00 o
  -3   0   7       88.96       99.88      1.70 o
  -2   0   7       80.09       88.48      1.79 o
  -1   0   7      841.22      928.24      9.48 o
   0   0   7      758.77      771.10      7.46 o
   1   0   7      143.18      144.79      2.16 o
   2   0   7        0.37        0.30      0.21 o
   3   0   7       22.29       24.68      0.70 o
   4   0   7       19.57       17.48      0.72 o
   5   0   7       62.50       57.91      1.27 o
   6   0   7      315.30      304.33      3.81 o
   7   0   7      226.07      198.76      3.82 o
   8   0   7       41.20       39.04      1.95 o
   9   0   7        7.64        7.16      1.08 o
  10   0   7       15.33       15.04      1.56 o
  11   0   7        4.03        4.07      1.91 o
  12   0   7       22.18       22.55      2.82 o
  -9   1   7       23.93       19.54      3.45 o
  -8   1   7        8.45        9.99      2.51 o
  -7   1   7       43.17       38.60      4.31 o
  -6   1   7        4.78        3.21      1.48 o
  -5   1   7       25.29       27.00      1.15 o
  -4   1   7      170.35      168.95      3.14 o
  -3   1   7      169.60      167.33      2.96 o
  -2   1   7        7.41        5.68      1.27 o
  -1   1   7      263.08      294.85      4.40 o
   0   1   7       75.17       88.35      1.70 o
   1   1   7        5.93       10.09      0.52 o
   2   1   7      104.45      110.33      1.82 o
   3   1   7       54.27       47.71      1.13 o
   4   1   7       75.71       66.66      1.27 o
   5   1   7       29.71       29.93      0.77 o
   6   1   7      440.31      432.60      5.82 o
   7   1   7      157.17      149.60      3.55 o
   8   1   7      375.85      358.34      9.45 o
   9   1   7      128.85      119.73      3.46 o
  10   1   7       61.32       62.20      2.61 o
  11   1   7        0.58        0.50      0.78 o
  12   1   7        9.60        7.25      1.56 o
  -9   2   7        3.12       -0.03      1.54 o
  -8   2   7        5.20        8.40      2.42 o
  -7   2   7       18.72       18.95      3.26 o
  -6   2   7       70.13       69.33      1.97 o
  -5   2   7       70.55       70.08      2.40 o
  -4   2   7      129.85      126.37      2.20 o
  -3   2   7        2.16        2.18      0.37 o
  -2   2   7        1.15        1.65      0.42 o
  -1   2   7       18.12       16.81      0.96 o
   0   2   7       76.30       83.60      1.66 o
   1   2   7       79.20       81.05      1.61 o
   2   2   7      508.05      516.14      5.28 o
   3   2   7      234.15      201.82      3.29 o
   4   2   7      262.22      246.26      2.97 o
   5   2   7       28.21       28.24      1.01 o
   6   2   7      555.08      529.67      5.89 o
   7   2   7       91.68       85.85      1.98 o
   8   2   7       42.57       40.30      1.80 o
   9   2   7       29.54       26.59      1.82 o
  10   2   7        9.47       11.18      1.32 o
  11   2   7        1.42        1.66      0.78 o
  12   2   7        1.06        2.74      0.89 o
  -9   3   7        1.34        2.30      1.95 o
  -8   3   7        1.63        1.57      1.69 o
  -7   3   7       36.59       40.08      1.99 o
  -6   3   7        2.62        1.96      0.51 o
  -5   3   7        1.72        1.61      0.46 o
  -4   3   7       24.86       23.52      1.10 o
  -3   3   7       19.51       20.06      0.94 o
  -2   3   7       34.71       30.89      1.72 o
  -1   3   7       44.09       57.07      1.99 o
   0   3   7       42.64       45.71      1.36 o
   1   3   7       54.28       50.61      1.39 o
   2   3   7        6.33        7.12      0.61 o
   3   3   7      395.93      406.71      5.94 o
   4   3   7      338.35      325.95      5.10 o
   5   3   7        1.34        0.97      0.28 o
   6   3   7       48.75       48.27      1.16 o
   7   3   7       80.27       78.38      1.73 o
   8   3   7        5.69        5.66      1.68 o
   9   3   7       38.25       36.61      1.85 o
  10   3   7        6.98        5.38      0.97 o
  11   3   7        0.14       -0.11      0.63 o
  12   3   7        1.39        3.06      1.28 o
  -9   4   7        2.63        4.08      2.25 o
  -8   4   7      148.32      146.05      6.59 o
  -7   4   7       47.52       46.20      2.01 o
  -6   4   7       63.62       61.35      1.76 o
  -5   4   7        0.97        1.24      0.44 o
  -4   4   7       13.06       11.77      0.81 o
  -3   4   7      378.42      360.12      4.53 o
  -2   4   7       10.03        9.73      0.73 o
  -1   4   7       36.42       32.82      1.21 o
   0   4   7       52.05       44.52      1.36 o
   1   4   7       57.68       65.58      1.65 o
   2   4   7       24.51       27.60      1.23 o
   3   4   7       48.44       42.94      1.54 o
   4   4   7       27.80       24.72      0.99 o
   5   4   7        6.57        6.69      0.55 o
   6   4   7        9.75       12.53      0.86 o
   7   4   7       98.45       95.40      1.91 o
   8   4   7        1.61        1.53      0.43 o
   9   4   7       68.39       65.46      2.06 o
  10   4   7       30.71       30.19      1.74 o
  11   4   7       16.16       17.14      2.43 o
  12   4   7        3.58        2.76      2.60 o
  13   4   7        0.57        1.20      1.45 o
  -8   5   7       16.28       15.11      1.48 o
  -7   5   7       53.24       51.30      2.85 o
  -6   5   7        0.34        0.75      0.47 o
  -5   5   7        0.56        0.15      0.39 o
  -4   5   7       23.09       22.20      1.13 o
  -3   5   7      194.74      176.25      2.83 o
  -2   5   7       16.65       14.42      0.91 o
  -1   5   7      222.39      236.16      3.64 o
   0   5   7       12.51       19.31      1.05 o
   1   5   7       70.36       74.66      1.81 o
   2   5   7      169.06      174.35      3.65 o
   3   5   7       27.12       27.59      1.28 o
   4   5   7       49.32       48.99      1.51 o
   5   5   7       44.87       40.92      1.63 o
   6   5   7        4.53        5.41      0.49 o
   7   5   7       62.69       59.86      1.57 o
   8   5   7       82.77       70.19      1.92 o
   9   5   7      116.45      104.21      3.41 o
  10   5   7        0.80        0.39      0.54 o
  11   5   7        2.48        2.49      0.87 o
  12   5   7       11.53       12.10      1.82 o
  13   5   7        2.29        3.94      1.92 o
  -8   6   7        6.39        7.81      1.43 o
  -7   6   7        6.65        8.22      1.11 o
  -6   6   7        8.72        7.24      0.83 o
  -5   6   7       30.37       27.72      1.39 o
  -4   6   7        9.41        8.05      0.74 o
  -3   6   7       27.27       28.32      1.21 o
  -2   6   7       75.51       67.20      1.58 o
  -1   6   7        9.89        8.99      0.71 o
   0   6   7      199.26      182.03      3.29 o
   1   6   7        0.91        0.49      0.30 o
   2   6   7       59.77       50.46      1.78 o
   3   6   7        3.77        1.95      0.49 o
   4   6   7       26.50       16.73      1.23 o
   5   6   7      190.42      162.14      3.05 o
   6   6   7      105.35       71.01      1.50 o
   7   6   7      359.33      294.58      3.77 o
   8   6   7        4.23        5.21      0.60 o
   9   6   7       12.75       10.62      0.91 o
  10   6   7       19.07       20.25      1.70 o
  11   6   7        0.18       -0.41      0.57 o
  12   6   7        2.80        2.86      1.00 o
  13   6   7        9.62        8.11      2.37 o
  -7   7   7       23.05       21.80      2.08 o
  -6   7   7       33.07       34.15      2.04 o
  -5   7   7        3.07        3.01      0.61 o
  -4   7   7       18.10       17.23      1.10 o
  -3   7   7        4.61        4.87      0.60 o
  -2   7   7        7.83        6.74      0.63 o
  -1   7   7        0.45        0.46      0.35 o
   0   7   7      161.94      154.55      4.02 o
   1   7   7      120.47      100.49      2.24 o
   2   7   7        0.75        0.92      0.44 o
   3   7   7       34.77       32.77      1.92 o
   4   7   7       38.10       25.44      1.46 o
   5   7   7        7.64        6.24      0.71 o
   6   7   7      104.15       90.36      1.75 o
   7   7   7        9.70       10.86      0.78 o
   8   7   7        1.23        0.44      0.39 o
   9   7   7        3.10        3.74      0.68 o
  10   7   7        1.43        1.64      0.63 o
  11   7   7        0.34       -0.15      0.81 o
  12   7   7       44.99       43.53      4.06 o
  -6   8   7        6.38        6.13      1.03 o
  -5   8   7        0.01        0.10      0.57 o
  -4   8   7       15.25       16.71      1.11 o
  -3   8   7       16.34       18.71      1.10 o
  -2   8   7        0.44        0.19      0.33 o
  -1   8   7       12.19       12.28      0.88 o
   0   8   7      286.56      272.28      4.50 o
   1   8   7        5.02        5.55      0.62 o
   2   8   7       17.99       16.15      1.74 o
   3   8   7        1.63        0.60      0.43 o
   4   8   7       63.27       49.36      2.85 o
   5   8   7        9.27        8.48      1.00 o
   6   8   7        5.92        4.95      0.65 o
   7   8   7        0.00        0.31      0.35 o
   8   8   7        8.39        6.99      0.81 o
   9   8   7        3.47        2.55      0.62 o
  10   8   7        4.47        3.98      1.32 o
  11   8   7       30.29       27.88      2.61 o
  12   8   7        2.68        2.07      1.17 o
  -6   9   7        1.91        2.49      1.00 o
  -5   9   7        1.40        1.40      0.58 o
  -4   9   7       31.23       31.79      1.55 o
  -3   9   7        6.79        6.35      0.71 o
  -2   9   7        0.48        0.06      0.37 o
  -1   9   7       78.64       76.52      1.77 o
   0   9   7      190.73      182.48      3.48 o
   1   9   7       52.05       47.97      1.52 o
   2   9   7      227.70      217.95      3.79 o
   3   9   7       48.20       41.52      1.74 o
   4   9   7       75.64       72.06      2.38 o
   5   9   7        1.19        0.36      0.49 o
   6   9   7       39.49       45.68      1.64 o
   7   9   7       36.08       36.29      1.84 o
   8   9   7        5.92        6.40      0.80 o
   9   9   7        2.30        2.92      0.64 o
  10   9   7       17.04       19.39      1.82 o
  11   9   7       41.96       40.80      2.70 o
  12   9   7        0.72        2.76      1.25 o
  -5  10   7        2.87        3.99      1.04 o
  -4  10   7       34.22       31.86      1.76 o
  -3  10   7       13.02       12.18      0.96 o
  -2  10   7      306.35      293.85      4.31 o
  -1  10   7       34.57       34.15      1.29 o
   0  10   7      700.88      687.23      8.41 o
   1  10   7       29.26       29.34      1.50 o
   2  10   7        1.22        1.02      0.41 o
   3  10   7       81.56       80.12      2.55 o
   4  10   7        0.22        0.96      0.53 o
   5  10   7        0.84        1.23      0.60 o
   6  10   7        9.79        9.76      0.91 o
   7  10   7       10.61       14.80      1.29 o
   8  10   7       11.10       12.35      1.57 o
   9  10   7      122.10      130.41      3.46 o
  10  10   7        2.53        0.56      0.72 o
  11  10   7        2.80        4.86      1.34 o
  12  10   7        1.70        2.94      1.42 o
  -4  11   7        1.33        2.84      1.17 o
  -3  11   7       95.28       95.03      2.57 o
  -2  11   7       29.13       28.79      1.48 o
  -1  11   7        0.01        0.54      0.44 o
   0  11   7       88.07       90.31      2.67 o
   1  11   7        0.06       -0.31      0.48 o
   2  11   7        9.98        9.23      0.88 o
   3  11   7        2.59        3.49      0.56 o
   4  11   7       28.89       26.17      1.62 o
   5  11   7       33.49       34.47      1.92 o
   6  11   7       16.05       14.88      1.30 o
   7  11   7      269.60      283.94      5.50 o
   8  11   7       10.62       12.07      1.47 o
   9  11   7        3.18        3.56      1.00 o
  10  11   7        0.18        1.29      1.54 o
  11  11   7        1.50        2.61      1.23 o
  -3  12   7       15.13       17.20      3.48 o
  -2  12   7        9.54        8.66      0.94 o
  -1  12   7        3.75        4.34      0.78 o
   0  12   7        2.39        4.48      0.60 o
   1  12   7       12.29       14.70      0.91 o
   2  12   7       17.40       18.96      0.99 o
   3  12   7        3.78        3.88      0.98 o
   4  12   7        7.57        8.66      1.09 o
   5  12   7        6.21        8.29      0.99 o
   6  12   7       10.66       12.21      2.40 o
   7  12   7       57.01       48.80      2.50 o
   8  12   7        0.03       -1.04      0.92 o
   9  12   7       15.62       14.23      2.20 o
  10  12   7        9.75       16.73      2.35 o
  11  12   7        0.16       -0.16      1.49 o
  -1  13   7        0.98        1.43      0.78 o
   0  13   7        0.00       -0.16      0.59 o
   1  13   7        9.99       10.89      1.45 o
   2  13   7       24.24       34.42      3.22 o
   3  13   7        9.57       13.06      1.25 o
   4  13   7       10.89       10.34      0.88 o
   5  13   7        2.11        2.70      1.45 o
   6  13   7       21.03       20.46      2.60 o
   7  13   7        7.53        7.09      1.68 o
   8  13   7        0.11        2.58      1.31 o
   9  13   7       37.99       34.80      3.43 o
  10  13   7        4.20       -3.31      1.65 o
   1  14   7       66.36       73.24      3.44 o
   2  14   7        0.02        0.96      1.07 o
   3  14   7       32.64       42.56      5.09 o
   4  14   7       23.95       29.71      5.44 o
   5  14   7        9.85        9.62      2.00 o
   6  14   7        0.16       -0.81      1.05 o
   7  14   7        2.24        3.07      1.39 o
   8  14   7       11.74       19.15      3.40 o
   3  15   7        0.14        1.89      3.05 o
   4  15   7       33.84       43.97      3.96 o
   5  15   7       35.41       45.19      4.03 o
   6  15   7       76.97       84.71      8.50 o
  -5 -11   8        0.34       -0.79      0.99 o
  -4 -11   8       39.57       44.72      3.61 o
  -3 -11   8        0.05        0.55      0.79 o
  -2 -11   8       19.88       20.62      2.09 o
  -1 -11   8        7.79        8.23      1.84 o
   0 -11   8       17.50       16.87      1.80 o
   1 -11   8       33.10       38.30      2.63 o
   2 -11   8        0.12        0.48      0.87 o
  -6 -10   8        2.97        3.09      1.89 o
  -5 -10   8        8.03        9.95      1.84 o
  -4 -10   8        1.01        2.26      1.17 o
  -3 -10   8        2.64        2.33      1.01 o
  -2 -10   8        6.12        6.61      1.29 o
  -1 -10   8       20.16       18.30      3.17 o
   0 -10   8       24.08       25.06      2.07 o
   1 -10   8        2.54        2.80      0.92 o
   2 -10   8       11.59       10.49      1.44 o
   3 -10   8       22.19       25.33      2.15 o
   4 -10   8       21.00       26.44      2.30 o
  -7  -9   8       27.25       22.26      3.66 o
  -6  -9   8        3.85        5.62      2.13 o
  -5  -9   8       34.20       32.61      4.16 o
  -4  -9   8        2.09        1.77      0.93 o
  -3  -9   8        1.15        1.39      0.60 o
  -2  -9   8       13.07       16.18      1.28 o
  -1  -9   8       69.79       70.92      2.45 o
   0  -9   8       22.06       24.18      1.66 o
   1  -9   8       28.71       26.06      1.75 o
   2  -9   8       23.07       21.68      1.77 o
   3  -9   8       21.39       19.62      2.23 o
   4  -9   8        6.35       10.32      1.43 o
   5  -9   8       46.92       41.58      3.25 o
  -8  -8   8        0.01        0.26      1.09 o
  -7  -8   8       12.03       15.93      3.42 o
  -6  -8   8        9.16        9.87      1.43 o
  -5  -8   8        9.57        9.83      1.35 o
  -4  -8   8      325.44      318.21      6.89 o
  -3  -8   8        0.07       -0.05      0.54 o
  -2  -8   8      126.44      125.24      3.30 o
  -1  -8   8        0.24       -0.09      0.47 o
   0  -8   8        0.00        0.07      0.47 o
   1  -8   8        4.90        4.51      1.18 o
   2  -8   8       78.12       83.80      2.62 o
   3  -8   8        7.60        8.86      1.06 o
   4  -8   8        0.71        0.30      0.54 o
   5  -8   8       32.40       32.51      2.03 o
   6  -8   8       12.43       13.45      1.44 o
   7  -8   8        0.45        1.26      0.76 o
  -8  -7   8       20.56       21.45      2.45 o
  -7  -7   8        0.10        1.22      0.88 o
  -6  -7   8       49.12       55.26      5.31 o
  -5  -7   8        2.77        4.04      1.01 o
  -4  -7   8        2.35        1.28      0.79 o
  -3  -7   8       14.80       14.26      1.24 o
  -2  -7   8        0.49        0.50      0.50 o
  -1  -7   8        2.31        1.23      0.56 o
   0  -7   8        0.32        0.28      0.46 o
   1  -7   8       35.61       33.34      1.71 o
   2  -7   8       14.96       17.69      2.67 o
   3  -7   8      168.27      180.75      3.51 o
   4  -7   8       21.06       20.95      1.36 o
   5  -7   8       44.42       47.38      2.46 o
   6  -7   8        5.60        4.57      0.97 o
   7  -7   8        5.81        7.05      1.13 o
   8  -7   8       26.29       31.32      2.61 o
  -9  -6   8        0.01       -0.24      1.61 o
  -8  -6   8       19.98       17.59      2.65 o
  -7  -6   8       19.16       21.28      1.88 o
  -6  -6   8       13.18       14.41      1.53 o
  -5  -6   8       16.05       20.42      1.51 o
  -4  -6   8        2.22        2.14      0.76 o
  -3  -6   8        9.27        8.86      1.00 o
  -2  -6   8       72.27       66.98      1.94 o
  -1  -6   8       24.03       22.98      1.36 o
   0  -6   8        1.45        1.58      0.56 o
   1  -6   8       11.53       11.68      1.05 o
   2  -6   8        6.59        5.94      0.81 o
   3  -6   8       23.87       25.71      1.40 o
   4  -6   8        2.82        2.05      0.58 o
   5  -6   8       72.56       77.14      2.00 o
   6  -6   8        0.11       -0.34      0.40 o
   7  -6   8        0.81        0.52      0.55 o
   8  -6   8        2.25        3.30      0.77 o
  -9  -5   8        3.94        4.27      1.16 o
  -8  -5   8        3.92        3.64      1.06 o
  -7  -5   8      107.39      101.27      3.37 o
  -6  -5   8        4.60        4.42      1.03 o
  -5  -5   8       80.64       76.29      2.72 o
  -4  -5   8      222.06      213.08      4.61 o
  -3  -5   8       99.52       95.48      2.56 o
  -2  -5   8       18.74       17.63      1.24 o
  -1  -5   8       10.00       11.33      1.09 o
   0  -5   8       80.85       69.83      1.89 o
   1  -5   8        6.57        7.02      0.75 o
   2  -5   8       28.52       21.58      1.17 o
   3  -5   8        2.07        1.50      0.53 o
   4  -5   8       16.15       16.89      1.06 o
   5  -5   8        9.99        7.00      0.72 o
   6  -5   8      147.46      144.95      2.87 o
   7  -5   8       10.36       10.90      0.99 o
   8  -5   8        1.68        2.51      0.64 o
   9  -5   8        2.34        3.37      0.77 o
  -9  -4   8        4.92        5.49      1.54 o
  -8  -4   8        0.66        0.52      0.86 o
  -7  -4   8        0.37        0.76      0.79 o
  -6  -4   8        3.81        4.99      0.98 o
  -5  -4   8        3.13        2.04      0.79 o
  -4  -4   8      658.24      663.75      9.41 o
  -3  -4   8      253.19      254.72      4.49 o
  -2  -4   8      139.63      130.00      2.88 o
  -1  -4   8      730.69      673.76      8.91 o
   0  -4   8       43.72       36.01      1.56 o
   1  -4   8      382.64      351.16      4.55 o
   2  -4   8       30.34       19.61      0.89 o
   3  -4   8       44.30       30.82      1.11 o
   4  -4   8       59.12       48.00      1.39 o
   5  -4   8       15.57       15.80      1.00 o
   6  -4   8       43.39       42.33      1.54 o
   7  -4   8        9.75        9.76      0.88 o
   8  -4   8       42.02       42.37      1.80 o
   9  -4   8        2.22        3.87      0.78 o
  10  -4   8        4.47        3.86      1.17 o
  -9  -3   8        0.01        0.56      1.09 o
  -8  -3   8        0.24       -0.34      0.91 o
  -7  -3   8        1.91        2.03      0.84 o
  -6  -3   8      133.64      126.18      3.56 o
  -5  -3   8       12.49       11.54      1.24 o
  -4  -3   8       75.27       77.04      2.89 o
  -3  -3   8      462.85      452.31      7.59 o
  -2  -3   8        0.07        0.27      0.32 o
  -1  -3   8      146.20      139.94      2.30 o
   0  -3   8       60.31       59.49      1.49 o
   1  -3   8       35.35       30.65      0.89 o
   2  -3   8        3.30        0.55      0.28 o
   3  -3   8      282.41      219.42      2.99 o
   4  -3   8       55.68       39.87      1.24 o
   5  -3   8      102.37       86.00      1.92 o
   6  -3   8       98.92       77.80      1.90 o
   7  -3   8       39.70       41.65      1.65 o
   8  -3   8        9.10        5.95      0.77 o
   9  -3   8       95.85       98.67      3.09 o
  10  -3   8        8.85        8.28      1.39 o
  -9  -2   8       11.45       13.11      3.07 o
  -8  -2   8        6.88        7.39      2.29 o
  -7  -2   8       11.04       11.09      2.46 o
  -6  -2   8       43.41       36.00      3.91 o
  -5  -2   8       13.97       13.17      1.51 o
  -4  -2   8       23.55       23.28      1.86 o
  -3  -2   8      431.16      427.91      6.38 o
  -2  -2   8      188.54      195.20      3.20 o
  -1  -2   8      230.50      215.22      7.33 o
   0  -2   8       11.89       11.12      0.55 o
   1  -2   8        6.54        4.39      0.41 o
   2  -2   8       50.69       46.96      1.12 o
   3  -2   8      209.18      191.01      2.73 o
   4  -2   8      118.40       88.71      1.72 o
   5  -2   8       32.62       24.21      1.11 o
   6  -2   8       23.29       19.74      1.26 o
   7  -2   8        9.61        8.50      0.78 o
   8  -2   8       35.03       33.58      1.67 o
   9  -2   8        6.87        7.87      1.21 o
  10  -2   8       12.77       11.94      1.55 o
  11  -2   8       43.98       47.51      3.77 o
  -9  -1   8        0.04        1.48      1.57 o
  -8  -1   8       24.41       20.59      3.48 o
  -7  -1   8       30.75       29.34      3.79 o
  -6  -1   8       17.85       15.08      2.58 o
  -5  -1   8        1.18        1.62      1.29 o
  -4  -1   8        5.10        4.98      1.45 o
  -3  -1   8        0.76        1.76      0.67 o
  -2  -1   8      212.88      214.06      3.84 o
  -1  -1   8      109.92      113.55      1.47 o
   0  -1   8       41.44       37.32      0.88 o
   1  -1   8      120.99      110.27      1.65 o
   2  -1   8        6.46        4.99      0.54 o
   3  -1   8       10.14        6.47      0.59 o
   4  -1   8      123.30      103.25      1.95 o
   5  -1   8      307.08      262.58      3.92 o
   6  -1   8       21.40       14.76      1.37 o
   7  -1   8        0.03        0.23      0.55 o
   8  -1   8        6.86        8.16      1.14 o
   9  -1   8       10.47       10.95      1.35 o
  10  -1   8       10.97       11.88      1.45 o
  11  -1   8        3.28        3.37      1.04 o
  -9   0   8        0.82        2.16      1.69 o
  -8   0   8       36.67       36.39      4.52 o
  -7   0   8       60.96       55.09      4.49 o
  -6   0   8        2.03        0.17      1.12 o
  -5   0   8        3.89        3.12      1.34 o
  -4   0   8       35.27       29.00      3.08 o
  -3   0   8       20.39       22.86      1.20 o
  -2   0   8      130.55      134.73      2.69 o
  -1   0   8      470.38      484.82      6.76 o
   0   0   8       15.41       12.12      0.56 o
   1   0   8      124.51      127.77      1.78 o
   2   0   8      164.65      154.11      2.04 o
   3   0   8        8.88        9.79      0.56 o
   4   0   8        0.14        1.02      0.48 o
   5   0   8        1.75        0.20      0.29 o
   6   0   8      139.95      124.48      3.16 o
   7   0   8       44.52       46.06      1.95 o
   8   0   8        0.34        1.11      0.87 o
   9   0   8       27.83       24.93      1.89 o
  10   0   8        0.90        0.92      0.70 o
  11   0   8        0.00        0.05      0.69 o
  12   0   8        6.44        8.39      1.75 o
  -9   1   8        7.31        5.78      2.53 o
  -8   1   8       12.03       14.08      2.94 o
  -7   1   8       36.40       43.54      4.83 o
  -6   1   8       23.36       24.07      3.40 o
  -5   1   8        1.47        1.50      1.31 o
  -4   1   8        3.42        4.17      0.57 o
  -3   1   8      384.79      404.35      5.29 o
  -2   1   8       95.41       98.42      2.27 o
  -1   1   8       39.58       48.52      1.48 o
   0   1   8       43.43       42.84      1.19 o
   1   1   8       73.29       83.88      1.81 o
   2   1   8      176.06      163.95      2.26 o
   3   1   8       86.78       79.66      1.31 o
   4   1   8        0.35        0.52      0.25 o
   5   1   8      120.77      113.00      1.89 o
   6   1   8      924.45      843.93     11.23 o
   7   1   8      355.74      340.73      6.26 o
   8   1   8      157.66      147.23      3.77 o
   9   1   8       13.57        9.96      1.26 o
  10   1   8        1.02        1.92      0.75 o
  11   1   8        0.02        0.00      0.64 o
  12   1   8       29.77       30.67      2.83 o
  -9   2   8       10.99       10.27      2.89 o
  -8   2   8        2.36        0.70      1.46 o
  -7   2   8        3.78        6.56      2.11 o
  -6   2   8        0.32        3.10      1.61 o
  -5   2   8       34.96       36.69      1.33 o
  -4   2   8       36.34       32.99      1.33 o
  -3   2   8        3.97        7.12      0.68 o
  -2   2   8       14.50       11.82      0.91 o
  -1   2   8       29.94       25.65      1.28 o
   0   2   8       14.62       16.40      0.97 o
   1   2   8        0.04        0.16      0.27 o
   2   2   8       82.97       85.29      1.85 o
   3   2   8       26.53       21.07      0.80 o
   4   2   8     1076.00      996.41      9.46 o
   5   2   8      780.54      768.82      7.66 o
   6   2   8      891.60      842.97      9.12 o
   7   2   8      292.23      280.43      5.38 o
   8   2   8       58.91       53.90      2.15 o
   9   2   8      114.05      104.62      3.21 o
  10   2   8        6.81        5.63      1.08 o
  11   2   8        5.36        7.54      1.28 o
  12   2   8        5.49        7.79      1.23 o
  -8   3   8        0.02        1.32      1.61 o
  -7   3   8        0.90        0.94      0.97 o
  -6   3   8        0.44        0.11      0.43 o
  -5   3   8       43.95       46.15      1.82 o
  -4   3   8        6.64        6.60      0.73 o
  -3   3   8       75.52       78.71      1.90 o
  -2   3   8        6.08        9.49      0.84 o
  -1   3   8        1.31        0.46      0.34 o
   0   3   8        0.21       -0.01      0.29 o
   1   3   8        2.82        4.17      0.53 o
   2   3   8       11.28        7.72      1.10 o
   3   3   8      101.19       96.30      1.75 o
   4   3   8      218.25      192.96      3.17 o
   5   3   8       86.73       84.44      1.81 o
   6   3   8      113.33      107.31      3.21 o
   7   3   8      178.58      161.16      2.50 o
   8   3   8       86.51       73.04      2.71 o
   9   3   8        3.70        1.87      0.91 o
  10   3   8        0.07        0.41      0.62 o
  11   3   8        2.28        2.95      0.90 o
  12   3   8       36.07       34.29      2.98 o
  -8   4   8       19.13       18.77      3.52 o
  -7   4   8       52.89       54.92      2.38 o
  -6   4   8        0.27        0.24      0.44 o
  -5   4   8       10.79        9.17      0.81 o
  -4   4   8       21.29       21.03      1.12 o
  -3   4   8        0.62        1.31      0.37 o
  -2   4   8       17.10       14.93      1.08 o
  -1   4   8       15.70       12.88      0.95 o
   0   4   8       16.61       19.93      1.12 o
   1   4   8       34.70       37.09      1.29 o
   2   4   8       25.36       20.61      1.31 o
   3   4   8       28.85       26.42      1.33 o
   4   4   8      427.58      415.64      5.61 o
   5   4   8       16.34       16.18      0.86 o
   6   4   8      127.58      117.58      2.00 o
   7   4   8        0.35        0.32      0.28 o
   8   4   8       18.15       20.37      1.54 o
   9   4   8       20.37       23.17      1.47 o
  10   4   8       47.87       49.15      2.28 o
  11   4   8       50.02       42.79      2.54 o
  12   4   8        7.82        8.71      1.24 o
  -8   5   8       20.22       17.88      1.94 o
  -7   5   8        1.53        1.48      1.47 o
  -6   5   8        3.77        3.82      0.68 o
  -5   5   8        0.89        0.98      0.47 o
  -4   5   8        0.02       -0.35      0.34 o
  -3   5   8       31.70       31.70      1.25 o
  -2   5   8       10.07       11.97      1.20 o
  -1   5   8       31.78       32.91      1.36 o
   0   5   8      213.01      216.28      3.80 o
   1   5   8       13.03       13.79      0.94 o
   2   5   8        3.83        0.66      0.42 o
   3   5   8      221.21      196.36      4.16 o
   4   5   8       79.92       77.73      1.87 o
   5   5   8       37.15       29.08      1.21 o
   6   5   8      259.81      257.28      3.37 o
   7   5   8        0.25        0.44      0.32 o
   8   5   8       98.33       89.10      2.41 o
   9   5   8        0.02        0.27      0.47 o
  10   5   8       33.09       34.82      2.42 o
  11   5   8       13.99       14.54      1.51 o
  12   5   8        3.71        4.39      1.18 o
  -7   6   8        0.62        1.71      0.79 o
  -6   6   8        0.03       -0.18      0.48 o
  -5   6   8       62.18       59.29      1.92 o
  -4   6   8       10.45        9.79      0.85 o
  -3   6   8      108.68      106.05      2.22 o
  -2   6   8      211.30      208.89      3.23 o
  -1   6   8      140.41      134.14      2.90 o
   0   6   8      116.94      113.31      2.54 o
   1   6   8       12.74       11.37      1.29 o
   2   6   8        2.96        4.59      0.70 o
   3   6   8        9.59        4.88      0.72 o
   4   6   8       13.47       10.84      1.06 o
   5   6   8        3.17        0.68      0.35 o
   6   6   8      107.43       87.86      1.96 o
   7   6   8      225.45      174.95      2.70 o
   8   6   8      105.65       98.98      2.13 o
   9   6   8      194.42      187.72      3.21 o
  10   6   8       12.04       11.71      1.14 o
  11   6   8       87.84       83.97      3.11 o
  12   6   8        0.66        0.58      0.74 o
  -7   7   8        0.97        0.54      1.07 o
  -6   7   8        0.51        1.26      0.66 o
  -5   7   8        2.01        1.50      0.57 o
  -4   7   8       30.75       29.93      1.45 o
  -3   7   8        9.47        9.56      0.80 o
  -2   7   8        0.85        0.48      0.36 o
  -1   7   8        4.19        4.51      0.65 o
   0   7   8        9.31       10.88      0.90 o
   1   7   8       83.22       72.07      1.95 o
   2   7   8        8.19        6.59      1.04 o
   3   7   8       29.97       28.05      1.57 o
   4   7   8       30.31       19.41      1.41 o
   5   7   8       16.84        6.42      0.69 o
   6   7   8       18.63       17.68      1.04 o
   7   7   8        6.12        8.87      1.01 o
   8   7   8       48.66       47.52      1.46 o
   9   7   8       21.34       21.52      1.21 o
  10   7   8       28.53       31.52      2.13 o
  11   7   8        5.84        7.77      1.21 o
  12   7   8      128.30      127.20      4.10 o
  -6   8   8        0.77        1.92      0.91 o
  -5   8   8        1.52        1.92      0.91 o
  -4   8   8       13.70       12.86      1.03 o
  -3   8   8        1.51        1.58      0.53 o
  -2   8   8        2.51        2.55      0.50 o
  -1   8   8        1.11        1.37      0.49 o
   0   8   8        5.82        7.57      0.79 o
   1   8   8       15.56       11.16      0.89 o
   2   8   8       27.13       29.19      1.29 o
   3   8   8        0.55        1.83      0.59 o
   4   8   8        6.96        5.89      0.85 o
   5   8   8        5.27        5.03      0.82 o
   6   8   8        7.65        6.44      0.74 o
   7   8   8      135.71      126.43      3.09 o
   8   8   8        6.18        4.11      0.67 o
   9   8   8        3.64        3.90      0.68 o
  10   8   8        4.72        5.35      0.91 o
  11   8   8       59.11       60.11      2.68 o
  12   8   8        5.96        7.96      3.52 o
  -5   9   8        5.72        5.12      1.15 o
  -4   9   8       14.12       14.06      1.21 o
  -3   9   8        0.01       -0.05      0.40 o
  -2   9   8       54.47       53.41      2.05 o
  -1   9   8        1.55        1.59      0.48 o
   0   9   8       62.56       60.45      1.88 o
   1   9   8        2.83        2.58      0.54 o
   2   9   8       37.08       35.47      1.43 o
   3   9   8       75.46       66.05      2.35 o
   4   9   8       12.88       10.16      1.11 o
   5   9   8       34.19       32.22      1.85 o
   6   9   8        3.72        3.34      0.60 o
   7   9   8       44.13       48.57      1.79 o
   8   9   8        7.10        4.28      0.80 o
   9   9   8        0.55       -0.32      0.81 o
  10   9   8       10.97       10.34      1.11 o
  11   9   8       10.92        9.56      1.67 o
  12   9   8       20.03       19.57      2.38 o
  -4  10   8       18.85       19.69      1.45 o
  -3  10   8        9.45       11.87      1.10 o
  -2  10   8      272.85      265.33      4.13 o
  -1  10   8        2.17        1.75      0.55 o
   0  10   8      143.04      134.02      3.02 o
   1  10   8      103.63       96.61      2.41 o
   2  10   8        0.03        0.22      0.44 o
   3  10   8       22.02       20.08      1.55 o
   4  10   8        5.82        5.04      0.87 o
   5  10   8        8.39       10.74      1.22 o
   6  10   8        2.17        2.18      0.58 o
   7  10   8        3.85        5.21      0.84 o
   8  10   8        0.75       -0.11      0.53 o
   9  10   8        0.66        0.89      0.65 o
  10  10   8       19.48       20.01      2.03 o
  11  10   8       20.53       17.67      3.41 o
  12  10   8       26.53       31.90      2.99 o
  -3  11   8        1.89        2.86      0.72 o
  -2  11   8       82.13       79.28      2.46 o
  -1  11   8       58.22       52.53      2.56 o
   0  11   8        2.95        3.20      0.59 o
   1  11   8       12.48       14.56      1.28 o
   2  11   8        0.00        0.32      0.39 o
   3  11   8        5.41        7.11      0.77 o
   4  11   8        0.67        0.14      0.56 o
   5  11   8      178.64      175.79      4.45 o
   6  11   8        0.58        0.45      0.70 o
   7  11   8       97.29      107.33      3.11 o
   8  11   8       77.73       85.21      3.38 o
   9  11   8        0.02        0.61      1.00 o
  10  11   8        9.12       10.84      2.02 o
  11  11   8       16.55       16.79      3.39 o
  -2  12   8       26.60       29.36      2.41 o
  -1  12   8       21.21       23.02      1.59 o
   0  12   8        8.64        7.75      1.05 o
   1  12   8        0.20        0.36      0.41 o
   2  12   8       12.07       12.35      0.98 o
   3  12   8       66.91       68.38      2.00 o
   4  12   8        6.21        6.82      1.18 o
   5  12   8      108.76      114.64      3.52 o
   6  12   8        6.76        8.00      1.01 o
   7  12   8        4.40        3.96      1.01 o
   8  12   8        0.01        3.38      2.40 o
   9  12   8        1.30        1.77      1.23 o
  10  12   8        2.27        3.27      1.41 o
  -1  13   8        2.56        2.90      0.97 o
   0  13   8        0.68        0.65      0.52 o
   1  13   8        6.02        5.54      0.81 o
   2  13   8        5.62        6.29      0.78 o
   3  13   8        0.00       -0.10      0.50 o
   4  13   8        3.75        3.33      0.81 o
   5  13   8       12.94       14.66      1.74 o
   6  13   8       16.66       18.24      2.53 o
   7  13   8        2.90        4.81      1.61 o
   8  13   8       14.64       12.00      2.17 o
   9  13   8        0.32       -1.10      1.10 o
   1  14   8       43.18       50.89      5.70 o
   2  14   8        0.22        0.63      0.73 o
   3  14   8        0.57        1.86      0.96 o
   4  14   8        9.45        9.99      1.10 o
   5  14   8        3.29        3.79      0.88 o
   6  14   8        1.80        1.39      1.78 o
   7  14   8        0.39        1.40      1.21 o
   8  14   8        3.36        4.74      1.54 o
  -3 -11   9        0.68        0.54      0.92 o
  -2 -11   9       28.86       28.71      2.82 o
  -1 -11   9        1.10        1.93      1.27 o
   0 -11   9       88.68       95.35      4.34 o
   1 -11   9      150.87      157.16      5.12 o
  -5 -10   9       17.62       13.16      2.15 o
  -4 -10   9       13.87       15.15      2.16 o
  -3 -10   9        3.30        3.49      1.11 o
  -2 -10   9       10.13        9.98      1.54 o
  -1 -10   9       29.66       30.77      3.97 o
   0 -10   9        6.97        9.16      1.41 o
   1 -10   9       27.96       30.22      2.34 o
   2 -10   9        1.55        2.05      0.95 o
   3 -10   9       18.73       19.31      2.02 o
  -6  -9   9       54.94       66.12      7.66 o
  -5  -9   9        6.86        8.56      1.72 o
  -4  -9   9       10.31        9.91      1.83 o
  -3  -9   9        8.39        7.13      1.96 o
  -2  -9   9        7.40        8.98      1.23 o
  -1  -9   9        6.98        6.93      1.04 o
   0  -9   9        0.08       -0.52      0.53 o
   1  -9   9       45.85       47.70      3.68 o
   2  -9   9        3.85        2.46      0.91 o
   3  -9   9        0.25       -0.46      0.67 o
   4  -9   9        6.42        6.74      1.29 o
   5  -9   9       36.91       41.71      2.92 o
  -7  -8   9        4.03        2.66      1.34 o
  -6  -8   9       15.46       16.32      2.18 o
  -5  -8   9        1.56        0.07      0.81 o
  -4  -8   9       20.62       23.72      2.05 o
  -3  -8   9       20.97       24.88      1.57 o
  -2  -8   9        5.62        3.66      0.74 o
  -1  -8   9       77.33       79.82      2.65 o
   0  -8   9        1.46        1.24      0.61 o
   1  -8   9      102.85       95.85      2.91 o
   2  -8   9        3.95        4.50      0.94 o
   3  -8   9        1.08        1.35      0.62 o
   4  -8   9       10.06       11.50      1.52 o
   5  -8   9       14.52       13.28      1.39 o
   6  -8   9        1.66        1.12      0.71 o
  -8  -7   9       85.70       92.29      5.44 o
  -7  -7   9        1.01        1.23      0.95 o
  -6  -7   9      115.57      116.09      4.64 o
  -5  -7   9       41.94       41.66      2.62 o
  -4  -7   9        7.82        7.47      1.22 o
  -3  -7   9       77.64       76.53      2.27 o
  -2  -7   9       29.17       28.32      1.60 o
  -1  -7   9        0.20       -0.19      0.47 o
   0  -7   9        5.65        5.19      0.86 o
   1  -7   9       59.53       58.19      2.15 o
   2  -7   9       14.86       13.02      1.34 o
   3  -7   9       79.11       80.68      2.65 o
   4  -7   9       40.57       41.84      1.97 o
   5  -7   9        0.18        0.64      0.56 o
   6  -7   9        4.99        4.73      0.97 o
   7  -7   9       38.75       35.54      2.29 o
  -8  -6   9        2.77        6.48      1.34 o
  -7  -6   9        0.74        0.21      0.82 o
  -6  -6   9       31.60       30.88      2.23 o
  -5  -6   9        2.58        2.47      1.48 o
  -4  -6   9        1.43        1.68      0.83 o
  -3  -6   9        3.82        3.67      0.80 o
  -2  -6   9       62.83       56.51      1.86 o
  -1  -6   9        1.23        0.81      0.52 o
   0  -6   9        1.31        0.24      0.47 o
   1  -6   9        0.77        1.28      0.59 o
   2  -6   9      124.03      125.83      4.72 o
   3  -6   9        0.03       -0.18      0.40 o
   4  -6   9       58.50       65.83      2.04 o
   5  -6   9       59.51       62.34      2.08 o
   6  -6   9        4.70        5.43      0.86 o
   7  -6   9       35.40       38.50      2.25 o
   8  -6   9        7.59        7.97      1.03 o
  -8  -5   9        9.35        4.65      3.01 o
  -7  -5   9        0.91        2.27      0.98 o
  -6  -5   9      196.17      192.77      4.83 o
  -5  -5   9        4.14        3.51      0.93 o
  -4  -5   9        8.36        7.76      0.97 o
  -3  -5   9       84.47       74.76      2.69 o
  -2  -5   9        0.09        0.30      0.53 o
  -1  -5   9       19.89       17.81      1.31 o
   0  -5   9       13.72       13.05      1.25 o
   1  -5   9        9.07        5.34      0.84 o
   2  -5   9       14.89       16.82      1.30 o
   3  -5   9        0.26        0.74      0.44 o
   4  -5   9       49.63       51.51      3.01 o
   5  -5   9        0.02        0.26      0.42 o
   6  -5   9        1.27        2.29      0.57 o
   7  -5   9        9.31        9.41      0.94 o
   8  -5   9       22.02       23.70      1.60 o
   9  -5   9       17.70       17.06      1.88 o
  -9  -4   9        5.43        4.88      1.60 o
  -8  -4   9        0.01       -1.14      0.99 o
  -7  -4   9        0.01       -0.36      0.97 o
  -6  -4   9        2.12        1.39      0.87 o
  -5  -4   9      193.02      195.98      4.66 o
  -4  -4   9        6.99        7.03      1.03 o
  -3  -4   9        0.21        0.12      0.46 o
  -2  -4   9       86.95       86.03      3.55 o
  -1  -4   9        2.39        2.29      0.59 o
   0  -4   9        8.86        6.92      0.83 o
   1  -4   9      116.91       97.00      2.66 o
   2  -4   9        3.23        3.86      0.59 o
   3  -4   9       38.77       30.66      1.21 o
   4  -4   9        4.74        2.11      0.49 o
   5  -4   9       18.77       16.50      1.05 o
   6  -4   9        0.72        1.29      0.50 o
   7  -4   9       22.71       27.09      1.73 o
   8  -4   9        8.09       10.15      1.05 o
   9  -4   9        2.59        4.52      0.95 o
  -9  -3   9       12.29       15.94      2.38 o
  -8  -3   9       16.86       15.23      4.04 o
  -7  -3   9       25.44       29.66      3.46 o
  -6  -3   9       81.29       79.93      3.68 o
  -5  -3   9     1133.86     1127.08     21.63 o
  -4  -3   9        7.39        7.86      1.07 o
  -3  -3   9     1141.20     1106.22     14.28 o
  -2  -3   9       28.04       28.78      1.32 o
  -1  -3   9       42.25       41.53      1.42 o
   0  -3   9        3.19        2.51      0.51 o
   1  -3   9        5.11        5.51      0.57 o
   2  -3   9       81.59       63.26      1.41 o
   3  -3   9       17.47       12.01      0.78 o
   4  -3   9        1.69        1.23      0.47 o
   5  -3   9       40.68       35.98      2.01 o
   6  -3   9       44.23       39.95      1.49 o
   7  -3   9       30.88       27.34      1.42 o
   8  -3   9       23.77       24.73      1.52 o
   9  -3   9        2.02        1.78      0.82 o
  10  -3   9        0.15        1.44      1.16 o
  -9  -2   9        2.80        5.22      2.21 o
  -8  -2   9       49.42       57.95      4.92 o
  -7  -2   9      106.33      109.55      6.50 o
  -6  -2   9       36.32       36.52      4.00 o
  -5  -2   9      248.94      255.26      8.26 o
  -4  -2   9        0.06        0.58      1.22 o
  -3  -2   9        7.67       10.87      1.44 o
  -2  -2   9      131.75      130.74      2.37 o
  -1  -2   9       22.62       24.51      1.03 o
   0  -2   9       40.96       29.39      1.18 o
   1  -2   9       19.22       18.86      1.41 o
   2  -2   9      156.94      101.33      1.80 o
   3  -2   9       67.09       55.70      1.33 o
   4  -2   9      499.30      374.17      4.75 o
   5  -2   9       14.41       13.72      0.91 o
   6  -2   9       52.39       43.93      1.41 o
   7  -2   9        1.35        1.58      0.49 o
   8  -2   9        2.05        2.56      1.05 o
   9  -2   9        5.45        5.81      1.14 o
  10  -2   9       19.00       18.74      1.89 o
  11  -2   9        5.28        7.70      2.34 o
  -9  -1   9        8.88        6.51      2.43 o
  -8  -1   9       36.59       41.30      4.85 o
  -7  -1   9        2.89        3.39      1.79 o
  -6  -1   9       10.72       10.20      2.39 o
  -5  -1   9       80.04       79.40      4.90 o
  -4  -1   9      105.16      105.29      5.41 o
  -3  -1   9      153.48      144.44      6.15 o
  -2  -1   9       65.30       59.55      3.03 o
  -1  -1   9        0.55        0.34      0.34 o
   0  -1   9       49.35       53.32      1.19 o
   1  -1   9       53.45       58.05      1.25 o
   2  -1   9      231.37      178.29      2.52 o
   3  -1   9       87.14       77.65      1.76 o
   4  -1   9       39.95       34.09      1.13 o
   5  -1   9        3.61        2.67      0.47 o
   6  -1   9        5.51        5.47      0.64 o
   7  -1   9        3.66        1.94      0.61 o
   8  -1   9        6.36        7.01      1.11 o
   9  -1   9       75.15       74.70      2.92 o
  10  -1   9       27.10       26.64      2.31 o
  11  -1   9       64.88       63.78      3.69 o
  -9   0   9        1.18        0.20      1.72 o
  -8   0   9       10.32       10.74      2.74 o
  -7   0   9       17.12       17.38      3.15 o
  -6   0   9        0.47        0.52      1.23 o
  -5   0   9       57.79       58.09      4.32 o
  -4   0   9        7.10        7.84      1.82 o
  -3   0   9       30.09       33.33      3.33 o
  -2   0   9        1.50        2.07      0.65 o
  -1   0   9      168.39      165.66      3.15 o
   0   0   9      192.41      183.06      2.56 o
   1   0   9      313.39      293.82      3.56 o
   2   0   9       99.89       92.05      1.54 o
   3   0   9       40.65       34.04      0.99 o
   4   0   9       87.03       73.36      1.52 o
   5   0   9       90.40       92.16      2.53 o
   6   0   9       10.01        9.79      0.88 o
   7   0   9        7.36        5.77      0.92 o
   8   0   9       13.80       12.99      2.30 o
   9   0   9        2.98        4.97      0.98 o
  10   0   9        9.04        8.75      1.31 o
  11   0   9        0.75        1.91      1.55 o
  -8   1   9        6.35        5.27      2.13 o
  -7   1   9        5.47        5.89      2.20 o
  -6   1   9        0.01       -1.83      0.91 o
  -5   1   9       50.33       50.36      4.04 o
  -4   1   9        7.83        9.83      2.09 o
  -3   1   9      148.80      155.39      2.78 o
  -2   1   9      177.76      202.35      3.74 o
  -1   1   9       12.13       13.36      0.97 o
   0   1   9      103.53      109.06      2.15 o
   1   1   9      203.10      191.82      2.63 o
   2   1   9      225.54      215.83      2.86 o
   3   1   9      298.02      287.94      3.24 o
   4   1   9      403.01      366.32      5.03 o
   5   1   9      148.45      129.67      2.64 o
   6   1   9       17.66       17.93      1.36 o
   7   1   9        2.99        1.59      0.67 o
   8   1   9       38.88       37.48      2.18 o
   9   1   9        2.18        1.81      0.74 o
  10   1   9        1.46        1.20      0.79 o
  11   1   9        1.87        1.19      0.92 o
  12   1   9       20.01       18.25      2.35 o
  -8   2   9        2.46        4.12      2.16 o
  -7   2   9       19.00       16.41      3.17 o
  -6   2   9       13.81       11.36      2.53 o
  -5   2   9      231.66      241.14      9.88 o
  -4   2   9      131.22      139.56      3.04 o
  -3   2   9        0.18        0.55      0.38 o
  -2   2   9       90.56       84.95      2.25 o
  -1   2   9       22.06       21.39      1.23 o
   0   2   9      114.47      109.47      2.80 o
   1   2   9      269.46      256.60      4.85 o
   2   2   9      121.33      111.94      3.18 o
   3   2   9      198.62      186.72      3.56 o
   4   2   9     1555.68     1495.88     13.77 o
   5   2   9      586.58      550.47      6.38 o
   6   2   9       21.91       19.53      1.56 o
   7   2   9      101.20       92.80      2.75 o
   8   2   9        0.62        0.97      0.60 o
   9   2   9        6.75        6.93      1.07 o
  10   2   9        9.27        8.80      1.29 o
  11   2   9       31.79       32.25      2.31 o
  12   2   9       15.69       18.35      2.29 o
  -8   3   9        0.15       -1.18      1.28 o
  -7   3   9        8.03       10.00      2.76 o
  -6   3   9        1.04       -0.16      2.58 o
  -5   3   9        8.32       10.45      1.22 o
  -4   3   9       27.76       28.36      1.44 o
  -3   3   9       29.67       27.56      1.33 o
  -2   3   9        6.18        3.84      0.67 o
  -1   3   9       12.17       13.49      1.00 o
   0   3   9       81.76       92.97      2.26 o
   1   3   9       78.11       70.38      3.12 o
   2   3   9     1014.83      977.32     10.99 o
   3   3   9      779.56      733.90      8.03 o
   4   3   9       36.03       34.32      1.23 o
   5   3   9      765.50      713.76      7.89 o
   6   3   9       37.07       33.12      1.13 o
   7   3   9       77.15       79.43      2.49 o
   8   3   9       14.32       12.58      1.27 o
   9   3   9        8.57        8.14      1.15 o
  10   3   9       26.16       22.14      1.81 o
  11   3   9       69.79       67.67      3.28 o
  12   3   9       42.73       41.52      3.22 o
  -8   4   9       10.51       10.92      2.93 o
  -7   4   9        0.42        0.04      0.95 o
  -6   4   9       17.42       18.64      1.21 o
  -5   4   9       54.62       53.37      1.84 o
  -4   4   9      113.36      105.96      2.51 o
  -3   4   9        0.86        0.31      0.47 o
  -2   4   9        0.02        0.50      0.41 o
  -1   4   9       14.02       10.70      1.49 o
   0   4   9      131.93      113.00      2.57 o
   1   4   9      105.80       81.80      2.08 o
   2   4   9      304.86      292.73      5.51 o
   3   4   9       12.91       15.82      1.03 o
   4   4   9      132.03      124.07      2.51 o
   5   4   9      379.34      346.19      5.07 o
   6   4   9      109.20      103.23      1.90 o
   7   4   9       96.83      102.75      2.07 o
   8   4   9      216.04      211.57      3.98 o
   9   4   9        1.43        1.43      0.67 o
  10   4   9       51.48       53.27      2.35 o
  11   4   9        0.09        1.13      0.72 o
  12   4   9       43.38       44.87      3.89 o
  -7   5   9        7.13        8.38      1.15 o
  -6   5   9        1.00        1.58      0.58 o
  -5   5   9        0.12        0.38      0.45 o
  -4   5   9       24.05       22.92      1.36 o
  -3   5   9        0.32        0.59      0.42 o
  -2   5   9       69.29       70.32      2.14 o
  -1   5   9       77.21       78.86      2.73 o
   0   5   9       17.16       20.24      1.22 o
   1   5   9       33.62       21.48      1.25 o
   2   5   9        0.06       -0.21      0.30 o
   3   5   9       96.12      104.17      2.88 o
   4   5   9      174.30      151.12      2.90 o
   5   5   9      131.08      111.98      4.03 o
   6   5   9       67.15       60.01      1.61 o
   7   5   9      171.60      161.98      3.13 o
   8   5   9       75.81       76.53      2.07 o
   9   5   9       48.31       47.17      1.81 o
  10   5   9        9.97        9.81      1.47 o
  11   5   9        4.44        5.39      1.05 o
  12   5   9        6.58        9.21      1.35 o
  -7   6   9        0.21        0.78      0.87 o
  -6   6   9        0.71        0.77      0.65 o
  -5   6   9        2.69        3.69      0.67 o
  -4   6   9       25.18       21.38      1.24 o
  -3   6   9       11.74       12.44      1.01 o
  -2   6   9       62.82       63.62      2.09 o
  -1   6   9       50.31       45.27      1.68 o
   0   6   9        2.38        2.87      0.54 o
   1   6   9        1.88        1.03      0.55 o
   2   6   9       15.38       12.70      0.97 o
   3   6   9       26.11       22.14      1.50 o
   4   6   9        7.88        5.09      0.81 o
   5   6   9       49.89       45.57      1.53 o
   6   6   9       84.62       85.08      2.35 o
   7   6   9      134.83      114.75      2.57 o
   8   6   9       19.60       24.90      1.24 o
   9   6   9        2.10        1.90      0.54 o
  10   6   9       92.44       98.13      3.53 o
  11   6   9       30.93       32.28      1.93 o
  12   6   9       58.83       67.17      3.55 o
  -6   7   9       48.13       43.04      2.11 o
  -5   7   9       11.46       11.09      1.11 o
  -4   7   9       60.75       51.98      1.70 o
  -3   7   9        0.49        0.39      0.45 o
  -2   7   9        4.15        3.54      0.62 o
  -1   7   9       37.12       36.23      1.62 o
   0   7   9      120.44      114.45      2.74 o
   1   7   9       38.84       34.98      1.97 o
   2   7   9        0.04        0.79      0.65 o
   3   7   9       98.38       84.13      2.66 o
   4   7   9       72.55       60.10      2.24 o
   5   7   9      635.63      536.53      7.94 o
   6   7   9      349.25      294.63      5.16 o
   7   7   9        3.95        2.87      0.60 o
   8   7   9       56.59       49.77      1.76 o
   9   7   9        1.53        1.95      0.53 o
  10   7   9       93.99       87.69      3.23 o
  11   7   9       17.30       18.81      1.80 o
  12   7   9        0.27        0.65      0.75 o
  -6   8   9       14.00       12.73      1.67 o
  -5   8   9        7.64        9.58      1.25 o
  -4   8   9        0.01        0.55      0.78 o
  -3   8   9        3.01        3.54      0.68 o
  -2   8   9        1.18        1.28      0.52 o
  -1   8   9        4.81        5.81      0.79 o
   0   8   9        0.86        0.96      0.47 o
   1   8   9        0.04        0.31      0.38 o
   2   8   9       81.14       68.90      2.01 o
   3   8   9      133.07      108.01      3.14 o
   4   8   9        0.45        0.28      0.47 o
   5   8   9        0.39        0.06      0.41 o
   6   8   9        0.16        0.17      0.43 o
   7   8   9        4.06        4.20      0.68 o
   8   8   9      113.63      116.02      4.24 o
   9   8   9       18.68       17.82      1.28 o
  10   8   9       11.56       14.65      1.44 o
  11   8   9      135.68      135.29      4.11 o
  12   8   9      224.11      262.47      7.71 o
  -5   9   9        0.07        0.82      0.86 o
  -4   9   9       16.84       15.37      1.28 o
  -3   9   9        0.95        0.78      0.59 o
  -2   9   9        3.00        3.51      0.66 o
  -1   9   9       59.07       56.11      1.94 o
   0   9   9       60.37       59.24      3.38 o
   1   9   9      100.78       99.79      2.55 o
   2   9   9       63.11       54.21      1.82 o
   3   9   9       34.62       35.02      1.93 o
   4   9   9       16.36       16.11      1.44 o
   5   9   9        4.35        5.15      0.89 o
   6   9   9        2.27        0.82      0.69 o
   7   9   9       61.40       59.53      1.96 o
   8   9   9        7.49        9.31      1.16 o
   9   9   9       29.20       30.34      1.98 o
  10   9   9      157.74      172.50      8.20 o
  11   9   9       12.73       15.01      2.13 o
  12   9   9       10.00       11.86      2.96 o
  -4  10   9        0.28        0.53      1.03 o
  -3  10   9        6.48        9.73      1.17 o
  -2  10   9       50.58       51.48      2.12 o
  -1  10   9       26.63       25.95      1.44 o
   0  10   9        6.10        5.01      0.80 o
   1  10   9       39.77       40.27      1.68 o
   2  10   9        0.75        0.55      0.42 o
   3  10   9       96.63       88.16      2.39 o
   4  10   9       57.80       54.12      2.70 o
   5  10   9       17.91       19.84      1.65 o
   6  10   9       23.31       27.56      1.69 o
   7  10   9        6.02        7.77      0.89 o
   8  10   9        3.97        4.52      0.91 o
   9  10   9      140.72      131.91      3.68 o
  10  10   9       45.98       48.04      3.01 o
  11  10   9        7.05        6.89      2.35 o
  -3  11   9       98.43       89.10      6.62 o
  -2  11   9       15.27       16.13      1.41 o
  -1  11   9      154.55      148.53      3.58 o
   0  11   9       21.57       22.05      1.31 o
   1  11   9       10.49       10.84      1.14 o
   2  11   9       40.70       39.54      1.66 o
   3  11   9       67.22       67.56      3.16 o
   4  11   9       16.30       15.65      1.55 o
   5  11   9        0.21        1.89      0.70 o
   6  11   9        5.47        7.88      0.95 o
   7  11   9       39.93       36.67      2.14 o
   8  11   9        5.05        9.91      1.20 o
   9  11   9        0.14        0.94      0.78 o
  10  11   9       36.58       34.42      3.76 o
  11  11   9        0.27       -1.02      1.41 o
  -2  12   9        0.02        0.44      0.87 o
  -1  12   9        0.09        0.76      0.55 o
   0  12   9        2.51        2.21      0.67 o
   1  12   9        0.80        0.69      0.53 o
   2  12   9        6.65        6.78      0.81 o
   3  12   9       41.82       39.50      2.46 o
   4  12   9       22.74       28.79      1.90 o
   5  12   9        1.11       -0.30      0.70 o
   6  12   9       37.88       46.66      2.30 o
   7  12   9       35.01       39.52      2.76 o
   8  12   9        0.71        2.27      1.30 o
   9  12   9        0.00        0.71      1.23 o
  10  12   9        4.07        4.90      1.64 o
   0  13   9        0.59        1.48      0.73 o
   1  13   9       68.62       67.99      2.45 o
   2  13   9        0.25        0.40      0.84 o
   3  13   9       18.95       20.63      1.58 o
   4  13   9       38.29       36.68      1.96 o
   5  13   9        0.31        0.98      0.98 o
   6  13   9        0.03        2.11      0.96 o
   7  13   9        1.59        2.33      1.38 o
   8  13   9       14.82       19.03      2.63 o
   9  13   9       16.17       16.87      3.04 o
   2  14   9        0.06        3.76      2.18 o
   3  14   9        2.98        4.46      1.55 o
   4  14   9        0.90        0.89      0.61 o
   5  14   9        1.10        2.17      1.30 o
   6  14   9        7.33        5.99      1.71 o
   7  14   9       36.35       36.02      3.58 o
   8  14   9        9.08       15.23      5.14 o
  -4 -10  10        3.64        2.31      1.44 o
  -3 -10  10        0.01        0.80      0.93 o
  -2 -10  10       27.71       29.02      2.49 o
  -1 -10  10      206.15      209.90      8.13 o
   0 -10  10       37.79       35.98      2.65 o
   1 -10  10       38.96       42.59      2.92 o
   2 -10  10        9.81       10.60      1.59 o
  -5  -9  10        5.40        9.09      1.85 o
  -4  -9  10        3.99        2.39      1.64 o
  -3  -9  10        3.42        2.93      1.04 o
  -2  -9  10        0.04        0.38      0.83 o
  -1  -9  10        0.72        0.52      1.02 o
   0  -9  10        2.78        3.01      1.00 o
   1  -9  10        0.36        1.35      0.85 o
   2  -9  10        4.79        4.83      1.49 o
   3  -9  10       60.16       68.93      4.76 o
   4  -9  10        3.03        4.43      1.30 o
  -6  -8  10        2.12        2.70      1.36 o
  -5  -8  10        0.85       -0.99      1.04 o
  -4  -8  10        6.62        5.19      1.50 o
  -3  -8  10       29.25       26.34      1.69 o
  -2  -8  10        4.02        4.07      0.94 o
  -1  -8  10        5.93        6.14      1.01 o
   0  -8  10        4.13        5.68      0.97 o
   1  -8  10       11.19       11.79      1.31 o
   2  -8  10       22.79       23.95      1.79 o
   3  -8  10       19.58       21.32      2.18 o
   4  -8  10        4.65        4.59      1.15 o
   5  -8  10       17.38       17.18      1.89 o
  -7  -7  10        0.05        0.22      1.16 o
  -6  -7  10        9.38       13.27      2.09 o
  -5  -7  10      107.31      110.49      4.62 o
  -4  -7  10        8.65        8.97      1.18 o
  -3  -7  10        2.98        3.51      0.79 o
  -2  -7  10        1.00        1.87      0.76 o
  -1  -7  10        0.46        0.56      0.57 o
   0  -7  10       16.03       16.33      1.43 o
   1  -7  10       42.84       47.87      2.14 o
   2  -7  10       30.74       31.32      1.94 o
   3  -7  10        6.90        6.53      1.03 o
   4  -7  10       20.54       21.79      1.72 o
   5  -7  10       31.76       31.39      2.01 o
   6  -7  10       10.09       11.67      1.36 o
   7  -7  10        3.35        3.57      0.99 o
  -7  -6  10      136.27      133.12      5.34 o
  -6  -6  10       29.33       33.58      4.38 o
  -5  -6  10        8.01        9.50      2.48 o
  -4  -6  10        2.94        3.60      1.26 o
  -3  -6  10        0.09        0.10      0.57 o
  -2  -6  10        9.52        7.77      0.91 o
  -1  -6  10        6.77        8.25      1.04 o
   0  -6  10      136.27      130.79      3.43 o
   1  -6  10       46.68       50.22      2.17 o
   2  -6  10      152.69      159.47      3.82 o
   3  -6  10        3.45        3.98      0.82 o
   4  -6  10       19.93       24.32      1.51 o
   5  -6  10        1.95        2.84      0.72 o
   6  -6  10        1.10        2.07      0.80 o
   7  -6  10       11.65       15.04      1.53 o
   8  -6  10       12.26       12.32      1.45 o
  -8  -5  10        1.88        3.26      1.42 o
  -7  -5  10       70.06       73.54      3.90 o
  -6  -5  10       11.72        8.76      1.68 o
  -5  -5  10        0.27        0.51      0.80 o
  -4  -5  10       22.98       22.14      2.25 o
  -3  -5  10        3.93        3.67      0.78 o
  -2  -5  10       10.90       10.34      0.98 o
  -1  -5  10       55.24       55.80      2.24 o
   0  -5  10        1.58        2.16      0.69 o
   1  -5  10        0.72        0.63      0.91 o
   2  -5  10        3.38        3.73      0.73 o
   3  -5  10       48.95       53.87      1.95 o
   4  -5  10        2.11        2.77      0.66 o
   5  -5  10        0.02        0.78      0.51 o
   6  -5  10       18.10       19.06      1.42 o
   7  -5  10       47.64       45.73      1.99 o
   8  -5  10       20.28       23.45      1.63 o
  -8  -4  10        0.91        0.29      1.16 o
  -7  -4  10      138.87      140.71      5.44 o
  -6  -4  10        2.27        2.00      1.18 o
  -5  -4  10      130.14      127.82      4.73 o
  -4  -4  10       42.42       41.79      2.12 o
  -3  -4  10       17.26       19.34      1.97 o
  -2  -4  10        3.52        3.03      0.60 o
  -1  -4  10        2.41        4.26      0.95 o
   0  -4  10        7.90        2.35      0.64 o
   1  -4  10       10.11       11.56      1.06 o
   2  -4  10       21.56       23.06      1.74 o
   3  -4  10       85.89       77.20      2.08 o
   4  -4  10       28.43       22.93      1.36 o
   5  -4  10        5.26        4.86      0.66 o
   6  -4  10        3.49        4.30      0.66 o
   7  -4  10       37.84       44.43      1.84 o
   8  -4  10        0.15        1.12      0.72 o
   9  -4  10       28.48       32.00      4.61 o
  -8  -3  10        3.05        2.95      1.93 o
  -7  -3  10        3.43        4.89      1.44 o
  -6  -3  10       31.60       34.04      2.94 o
  -5  -3  10      177.22      183.19      5.82 o
  -4  -3  10        4.57        4.19      1.82 o
  -3  -3  10        4.33        6.08      1.24 o
  -2  -3  10       50.49       47.54      1.80 o
  -1  -3  10        9.77       12.72      1.08 o
   0  -3  10        0.59        0.64      0.44 o
   1  -3  10        5.09        5.21      0.64 o
   2  -3  10      113.91       95.22      2.22 o
   3  -3  10        0.07        0.04      0.31 o
   4  -3  10        1.01        1.76      0.43 o
   5  -3  10        1.77        3.57      0.58 o
   6  -3  10        0.49        1.66      1.07 o
   7  -3  10        3.90        3.77      0.70 o
   8  -3  10        2.11        2.71      0.90 o
   9  -3  10        0.33        0.90      0.76 o
  10  -3  10        3.28        3.77      1.45 o
  -8  -2  10        3.14        0.68      3.27 o
  -7  -2  10      436.74      421.11     10.70 o
  -6  -2  10       41.75       42.21      3.25 o
  -5  -2  10      117.91      122.32      7.65 o
  -4  -2  10      141.92      143.66      6.75 o
  -3  -2  10      178.57      178.69     11.48 o
  -2  -2  10       18.99       16.46      1.68 o
  -1  -2  10      133.53      129.29      5.07 o
   0  -2  10       46.12       43.59      1.49 o
   1  -2  10       12.21        9.26      0.86 o
   2  -2  10      175.26      129.56      2.47 o
   3  -2  10        0.13        0.24      0.31 o
   4  -2  10        6.26        4.26      0.56 o
   5  -2  10       32.90       25.37      1.24 o
   6  -2  10       20.45       19.66      1.15 o
   7  -2  10        8.19        5.17      0.89 o
   8  -2  10        8.58       10.25      1.79 o
   9  -2  10        0.77        0.95      0.80 o
  10  -2  10        2.56        4.39      1.11 o
  -8  -1  10        0.93        2.46      1.96 o
  -7  -1  10        0.68        6.32      2.09 o
  -6  -1  10        6.82        7.77      2.25 o
  -5  -1  10       16.34       13.82      2.61 o
  -4  -1  10       30.86       31.41      3.53 o
  -3  -1  10       44.38       38.57      2.93 o
  -2  -1  10        7.02        9.12      1.32 o
  -1  -1  10      122.41      123.27      3.37 o
   0  -1  10      625.58      552.96     13.99 o
   1  -1  10        6.21        5.57      0.59 o
   2  -1  10      245.99      197.85      2.81 o
   3  -1  10       46.64       34.97      1.19 o
   4  -1  10       17.89       14.04      0.99 o
   5  -1  10        6.62        4.99      0.59 o
   6  -1  10        9.33        6.05      0.81 o
   7  -1  10       23.92       24.43      2.02 o
   8  -1  10        0.03        1.58      1.23 o
   9  -1  10       17.74       21.75      1.92 o
  10  -1  10       54.01       50.95      3.04 o
  11  -1  10        3.97        4.71      1.48 o
  -8   0  10        7.47        8.86      2.63 o
  -6   0  10       32.50       30.25      4.03 o
  -5   0  10        9.31        6.18      2.05 o
  -4   0  10        0.78        2.97      1.49 o
  -3   0  10       31.98       35.50      3.61 o
  -2   0  10        9.71       11.53      2.05 o
  -1   0  10       64.83       57.16      4.67 o
   0   0  10       33.48       39.21      1.27 o
   1   0  10       18.73       19.47      1.03 o
   2   0  10       96.99       84.88      2.48 o
   3   0  10        5.93        1.32      0.43 o
   4   0  10       42.47       40.07      1.43 o
   5   0  10       27.44       25.97      1.39 o
   6   0  10       33.33       29.27      1.84 o
   7   0  10        5.42        7.90      1.05 o
   8   0  10        3.82        4.63      0.97 o
   9   0  10        3.66        4.91      1.03 o
  10   0  10        8.14        7.18      1.25 o
  11   0  10        0.05        0.33      1.08 o
  -8   1  10        1.84        2.62      1.92 o
  -7   1  10       11.97        6.45      2.41 o
  -6   1  10       67.02       71.19      5.30 o
  -5   1  10        9.49       12.56      2.60 o
  -4   1  10       34.07       36.87      4.02 o
  -3   1  10        6.85        4.75      1.59 o
  -2   1  10        5.00        2.15      1.26 o
  -1   1  10       71.39       71.17      2.01 o
   0   1  10       18.09       18.92      0.90 o
   1   1  10        1.07        0.53      0.30 o
   2   1  10      462.12      457.81      5.55 o
   3   1  10        5.21        3.64      0.59 o
   4   1  10       46.59       36.38      1.34 o
   5   1  10        1.34        1.21      0.45 o
   6   1  10        0.45        0.49      0.61 o
   7   1  10       20.88       22.06      2.68 o
   8   1  10        4.46        6.22      0.97 o
   9   1  10       13.89       11.41      1.34 o
  10   1  10       18.39       14.94      1.62 o
  11   1  10        1.41        0.92      0.80 o
  -8   2  10        1.04        2.15      1.81 o
  -7   2  10        4.45        6.29      2.27 o
  -6   2  10       43.89       43.59      4.93 o
  -5   2  10        1.02        1.46      1.44 o
  -4   2  10      179.29      191.30      8.50 o
  -3   2  10       18.46       17.42      1.21 o
  -2   2  10        1.63        0.68      0.40 o
  -1   2  10      126.91      113.63      3.01 o
   0   2  10       13.73       12.20      1.21 o
   1   2  10      157.58      152.98      2.52 o
   2   2  10      110.27      103.13      1.86 o
   3   2  10      252.83      231.32      3.36 o
   4   2  10        2.41        0.79      0.38 o
   5   2  10      157.73      134.44      9.36 o
   6   2  10       75.48       73.08      2.38 o
   7   2  10       50.01       47.05      2.01 o
   8   2  10        3.47        3.47      0.81 o
   9   2  10       29.43       31.15      2.13 o
  10   2  10       14.37       15.09      1.60 o
  11   2  10        0.52        0.83      0.73 o
  12   2  10        9.25        9.21      1.80 o
  -7   3  10       69.65       79.81      6.04 o
  -6   3  10       81.54       83.44      5.89 o
  -5   3  10       15.65       13.36      2.23 o
  -4   3  10        6.24        6.77      0.79 o
  -3   3  10       10.28        8.11      0.82 o
  -2   3  10        2.58        3.51      0.65 o
  -1   3  10      134.52      115.15      2.74 o
   0   3  10       14.12       11.01      0.94 o
   1   3  10       66.29       62.25      1.87 o
   2   3  10       85.91       78.89      1.70 o
   3   3  10     2173.65     2053.20     20.36 o
   4   3  10       63.57       61.23      2.10 o
   5   3  10      598.45      557.79      7.99 o
   6   3  10       96.05       82.29      4.45 o
   7   3  10       26.96       24.08      1.74 o
   8   3  10        0.18       -0.07      0.51 o
   9   3  10        2.46        3.50      0.87 o
  10   3  10       32.66       32.78      2.27 o
  11   3  10        3.31        3.47      0.93 o
  12   3  10       15.10       19.51      2.29 o
  -7   4  10       10.24       13.06      3.09 o
  -6   4  10        4.55        4.76      1.39 o
  -5   4  10        8.93        9.66      1.01 o
  -4   4  10       29.95       32.83      1.64 o
  -3   4  10       16.51       15.06      1.09 o
  -2   4  10        4.95        3.89      0.81 o
  -1   4  10        0.42        2.57      0.58 o
   0   4  10       20.41       28.13      1.50 o
   1   4  10      394.45      378.49      5.92 o
   2   4  10       64.62       53.43      1.74 o
   3   4  10        0.39        0.25      0.35 o
   4   4  10        0.18       -0.07      0.36 o
   5   4  10       45.02       40.89      1.59 o
   6   4  10      108.53      110.80      6.07 o
   7   4  10       48.75       44.29      2.12 o
   8   4  10        1.96        1.43      0.83 o
   9   4  10       64.12       60.68      2.42 o
  10   4  10      124.74      127.70      3.80 o
  11   4  10       20.14       20.32      1.87 o
  12   4  10       37.10       34.51      2.99 o
  -7   5  10        0.23        2.31      1.26 o
  -6   5  10       19.60       20.21      1.63 o
  -5   5  10        8.79        6.66      0.91 o
  -4   5  10        1.71        1.62      0.60 o
  -3   5  10       14.33       15.03      1.12 o
  -2   5  10       21.80       21.68      1.75 o
  -1   5  10       12.88       11.23      1.03 o
   0   5  10      111.83      101.47      2.57 o
   1   5  10        5.96        6.69      0.78 o
   2   5  10        0.90       -0.50      0.31 o
   3   5  10      349.82      298.87      5.86 o
   4   5  10        9.05        6.69      0.78 o
   5   5  10        3.93        2.57      0.59 o
   6   5  10       22.42       23.28      1.44 o
   7   5  10       27.63       25.48      1.41 o
   8   5  10        3.54        2.83      0.68 o
   9   5  10       10.09       12.19      1.60 o
  10   5  10       16.97       17.67      1.64 o
  11   5  10        0.58        0.55      0.77 o
  12   5  10       10.60       10.23      1.72 o
  -6   6  10        0.71        0.87      0.71 o
  -5   6  10        0.03        1.08      0.60 o
  -4   6  10       69.16       67.99      2.27 o
  -3   6  10       31.81       33.37      1.65 o
  -2   6  10      163.25      158.42      3.63 o
  -1   6  10       25.55       24.01      1.50 o
   0   6  10       68.89       61.37      2.00 o
   1   6  10        8.00        9.71      0.93 o
   2   6  10       48.07       37.73      1.56 o
   3   6  10      143.76      100.61      3.00 o
   4   6  10      239.00      215.20      4.16 o
   5   6  10       50.58       50.24      1.83 o
   6   6  10        3.76        2.64      0.63 o
   7   6  10       44.19       45.57      1.65 o
   8   6  10       19.80       18.19      1.26 o
   9   6  10       60.90       60.96      2.52 o
  10   6  10      122.89      118.59      3.12 o
  11   6  10       26.83       28.34      2.14 o
  12   6  10        7.34        8.92      3.16 o
  -6   7  10       25.26       25.31      3.89 o
  -5   7  10        0.04        0.58      0.62 o
  -4   7  10       32.27       33.91      1.82 o
  -3   7  10       69.11       69.20      2.13 o
  -2   7  10        4.96        3.85      0.70 o
  -1   7  10       39.55       43.47      1.82 o
   0   7  10       40.53       38.81      1.71 o
   1   7  10        2.01        1.50      0.51 o
   2   7  10        2.75        0.62      0.42 o
   3   7  10      161.80      133.05      3.62 o
   4   7  10        0.79        0.23      0.48 o
   5   7  10       61.31       45.39      1.78 o
   6   7  10        5.16        8.12      0.95 o
   7   7  10       26.96       31.91      1.76 o
   8   7  10       10.98        9.83      0.99 o
   9   7  10       86.47       80.95      2.36 o
  10   7  10       60.31       60.42      2.28 o
  11   7  10       53.55       56.66      2.74 o
  12   7  10        5.76        7.70      1.55 o
  -5   8  10        1.56        1.46      1.10 o
  -4   8  10        1.07        1.32      0.70 o
  -3   8  10       15.06       12.99      1.14 o
  -2   8  10        1.42        1.73      0.56 o
  -1   8  10      212.75      213.81      5.33 o
   0   8  10       36.68       32.90      1.66 o
   1   8  10       34.22       30.54      1.58 o
   2   8  10       18.98       17.93      1.25 o
   3   8  10       18.35       12.47      1.28 o
   4   8  10      132.23      100.58      3.17 o
   5   8  10       64.11       60.81      3.07 o
   6   8  10        0.00        0.16      0.45 o
   7   8  10        9.18        9.04      0.95 o
   8   8  10        0.90        0.22      0.48 o
   9   8  10       48.75       51.56      2.07 o
  10   8  10       88.21       91.64      5.65 o
  11   8  10       62.61       69.57      5.40 o
  12   8  10      240.01      247.52     11.04 o
  -4   9  10        1.69        0.41      1.00 o
  -3   9  10       13.78       15.99      1.43 o
  -2   9  10        3.50        3.68      0.71 o
  -1   9  10        3.15        2.51      0.61 o
   0   9  10       11.96       14.25      1.20 o
   1   9  10       69.72       59.30      2.62 o
   2   9  10      135.18      128.94      3.07 o
   3   9  10        0.01        0.34      0.43 o
   4   9  10       16.75       12.91      1.36 o
   5   9  10        0.47        0.14      0.53 o
   6   9  10       19.34       15.90      1.31 o
   7   9  10      160.20      159.34      3.44 o
   8   9  10        2.63        2.79      0.87 o
   9   9  10       50.62       51.47      2.13 o
  10   9  10       93.55       95.73      3.84 o
  11   9  10      162.22      161.54      8.23 o
  12   9  10       29.93       26.57      4.20 o
  -3  10  10       46.92       48.33      3.19 o
  -2  10  10       59.11       60.67      3.04 o
  -1  10  10       10.47        9.03      0.95 o
   0  10  10       26.88       26.17      2.82 o
   1  10  10       14.10       15.84      1.25 o
   2  10  10       11.45       10.50      1.02 o
   3  10  10       33.42       36.60      1.66 o
   4  10  10        0.00        0.22      0.48 o
   5  10  10       22.56       21.55      3.59 o
   6  10  10       16.12       16.58      1.80 o
   7  10  10        4.97        7.14      0.91 o
   8  10  10       40.11       38.99      1.98 o
   9  10  10        6.46        6.00      1.06 o
  10  10  10        1.07        1.47      0.95 o
  11  10  10       16.92       15.58      3.42 o
  -2  11  10        3.03        4.69      2.22 o
  -1  11  10       96.54       93.95      2.85 o
   0  11  10        5.56        6.98      0.93 o
   1  11  10        2.76        2.53      0.67 o
   2  11  10        1.53        1.60      0.57 o
   3  11  10       71.04       70.40      2.73 o
   4  11  10        6.66        4.83      0.77 o
   5  11  10       47.13       54.23      2.61 o
   6  11  10        0.20        0.20      0.59 o
   7  11  10        5.04        6.19      0.98 o
   8  11  10        3.63        3.94      1.61 o
   9  11  10       55.51       54.37      3.07 o
  10  11  10       17.03       14.46      2.28 o
  11  11  10        5.45        5.02      1.74 o
  -1  12  10       74.25       80.08      3.61 o
   0  12  10       16.14       20.80      1.55 o
   1  12  10        0.56        1.13      0.65 o
   2  12  10        6.16        6.02      0.99 o
   3  12  10        6.81        6.75      1.44 o
   4  12  10       78.09       80.96      2.44 o
   5  12  10        1.00        0.53      0.77 o
   6  12  10      160.80      170.75      4.86 o
   7  12  10       27.03       26.92      2.87 o
   8  12  10        3.04        3.65      1.11 o
   9  12  10        1.97        2.30      1.40 o
  10  12  10       18.18       17.37      2.76 o
   0  13  10        9.74       10.60      1.51 o
   1  13  10        9.02       10.64      1.43 o
   2  13  10        6.24        5.49      1.00 o
   3  13  10        5.24        7.76      1.12 o
   4  13  10       11.31       13.92      1.81 o
   5  13  10       16.28       15.61      1.53 o
   6  13  10       15.48       17.00      1.99 o
   7  13  10        9.27       13.31      1.80 o
   8  13  10        0.97       -1.28      0.99 o
   9  13  10        2.83        3.42      1.40 o
   3  14  10       11.55       14.45      1.55 o
   4  14  10        8.26        9.15      1.81 o
   5  14  10       20.51       23.34      3.12 o
   6  14  10        2.65        5.15      2.67 o
   7  14  10       58.58       63.14      4.77 o
  -4  -9  11        0.19       -0.04      2.00 o
  -3  -9  11       82.26       78.91      9.05 o
  -2  -9  11       54.35       57.72      3.21 o
  -1  -9  11       12.96       12.84      1.71 o
   0  -9  11        0.10        0.39      0.82 o
   1  -9  11       19.77       22.30      2.15 o
   2  -9  11        5.59        6.98      1.36 o
   3  -9  11        0.90        1.80      1.00 o
  -5  -8  11       10.25       10.22      3.61 o
  -4  -8  11        0.93       -0.12      1.17 o
  -3  -8  11        0.80       -0.63      1.03 o
  -2  -8  11        7.29        8.84      1.43 o
  -1  -8  11       17.75       19.10      2.35 o
   0  -8  11        0.19        0.35      0.82 o
   1  -8  11       14.88       13.79      2.18 o
   2  -8  11        0.95        0.59      0.82 o
   3  -8  11        8.86        8.90      1.41 o
   4  -8  11        0.10        0.82      0.87 o
   5  -8  11        0.03        0.84      0.88 o
  -6  -7  11        0.57        0.16      1.76 o
  -5  -7  11       15.67       18.10      3.51 o
  -4  -7  11       40.58       43.03      6.79 o
  -3  -7  11        0.25        0.82      0.87 o
  -2  -7  11       22.08       21.75      1.68 o
  -1  -7  11        9.67        6.91      1.08 o
   0  -7  11       82.57       84.87      2.86 o
   1  -7  11       96.83      101.65      3.15 o
   2  -7  11        5.67        5.30      0.99 o
   3  -7  11        1.49        2.87      1.32 o
   4  -7  11        0.06        0.99      1.35 o
   5  -7  11       30.22       26.66      2.32 o
   6  -7  11        6.04        5.50      1.09 o
  -6  -6  11        0.01       -2.01      1.22 o
  -5  -6  11        0.32        2.59      1.78 o
  -4  -6  11        0.02       -0.03      1.02 o
  -3  -6  11       12.52       13.60      1.91 o
  -2  -6  11        3.76        3.73      0.89 o
  -1  -6  11        7.87        9.31      1.15 o
   0  -6  11       50.06       53.60      2.82 o
   1  -6  11      115.48      119.75      3.35 o
   2  -6  11       49.21       53.32      2.29 o
   3  -6  11        2.74        4.13      0.87 o
   4  -6  11       40.19       42.13      2.05 o
   5  -6  11        8.15        5.80      0.91 o
   6  -6  11       12.06       14.15      1.49 o
   7  -6  11       51.39       46.82      2.65 o
  -7  -5  11        0.40       -1.03      1.13 o
  -6  -5  11        2.76        1.17      1.76 o
  -5  -5  11        6.26        4.98      2.07 o
  -4  -5  11       31.99       31.04      4.15 o
  -3  -5  11        8.27        8.26      1.52 o
  -2  -5  11       27.78       34.22      1.96 o
  -1  -5  11       26.93       26.91      1.89 o
   0  -5  11       81.25       88.76      2.76 o
   1  -5  11       77.05       74.40      2.93 o
   2  -5  11        0.41        1.13      0.83 o
   3  -5  11        4.63        4.89      0.88 o
   4  -5  11        0.81        0.78      0.56 o
   5  -5  11       17.96       18.76      1.46 o
   6  -5  11       20.89       20.39      1.91 o
   7  -5  11       22.30       22.01      1.78 o
   8  -5  11       19.29       22.12      1.87 o
  -7  -4  11       10.76       10.81      2.00 o
  -6  -4  11        1.09        0.43      1.11 o
  -5  -4  11       20.85       19.54      4.08 o
  -4  -4  11       32.30       26.07      3.62 o
  -3  -4  11       15.75       19.66      3.25 o
  -2  -4  11        1.20        2.36      1.59 o
  -1  -4  11        0.01        0.19      0.61 o
   0  -4  11        4.03        2.06      0.68 o
   1  -4  11       30.72       32.96      2.91 o
   2  -4  11        0.23        0.57      0.49 o
   3  -4  11       16.24       16.42      1.19 o
   4  -4  11        2.73        3.06      0.62 o
   5  -4  11        0.02        0.57      0.53 o
   6  -4  11        7.39       10.43      0.96 o
   7  -4  11       70.00       75.74      4.06 o
   8  -4  11       76.87       77.23      2.52 o
   9  -4  11        8.05        8.75      1.94 o
  -7  -3  11        6.36        5.72      1.73 o
  -6  -3  11        9.12        9.26      1.82 o
  -5  -3  11        6.98        9.87      2.45 o
  -4  -3  11       33.57       39.66      2.98 o
  -3  -3  11        5.20        3.12      1.51 o
  -2  -3  11       17.21       14.93      2.68 o
  -1  -3  11       19.77       17.70      2.83 o
   0  -3  11       53.01       43.20      2.04 o
   1  -3  11        0.27       -0.35      0.44 o
   2  -3  11        0.10       -0.08      0.38 o
   3  -3  11        0.35        0.46      0.53 o
   4  -3  11        0.85        0.93      0.57 o
   5  -3  11      102.34      111.50      2.44 o
   6  -3  11        0.27        1.19      0.59 o
   7  -3  11        2.16        2.67      0.66 o
   8  -3  11       64.79       63.76      2.83 o
   9  -3  11        1.76        2.10      1.30 o
  -7  -2  11      106.70      108.28      6.90 o
  -6  -2  11      169.00      167.29      9.15 o
  -5  -2  11       28.07       23.87      2.64 o
  -4  -2  11       85.03       89.72      3.91 o
  -3  -2  11       13.71       14.02      1.79 o
  -2  -2  11       96.87       97.60      3.72 o
  -1  -2  11        2.07        0.12      0.97 o
   0  -2  11       18.71       15.13      2.42 o
   1  -2  11        4.63        3.56      0.83 o
   2  -2  11        2.23        4.38      0.71 o
   3  -2  11       55.32       47.66      1.51 o
   4  -2  11        0.50        0.36      0.35 o
   5  -2  11       83.97       80.40      2.15 o
   6  -2  11        4.93        4.50      0.76 o
   7  -2  11        2.83        3.80      0.76 o
   8  -2  11       40.68       45.78      2.71 o
   9  -2  11        0.26        0.44      0.74 o
  10  -2  11       17.68       19.66      2.47 o
  -7  -1  11       45.93       40.43      4.89 o
  -6  -1  11       81.94       73.92      5.55 o
  -5  -1  11       37.30       40.43      3.84 o
  -4  -1  11        7.64        7.91      1.71 o
  -3  -1  11        0.09        0.33      1.83 o
  -2  -1  11       59.37       57.55      3.59 o
  -1  -1  11       40.09       41.06      2.61 o
   0  -1  11       76.50       65.98      5.12 o
   1  -1  11       39.50       21.18      2.54 o
   2  -1  11        0.25        0.09      0.61 o
   3  -1  11      187.87      160.95      3.67 o
   4  -1  11        0.13        0.67      0.46 o
   5  -1  11        4.49        4.19      0.85 o
   6  -1  11        0.42       -0.04      0.58 o
   7  -1  11        8.59       10.64      1.27 o
   8  -1  11       14.31       15.48      1.97 o
   9  -1  11       55.00       55.60      3.93 o
  10  -1  11       42.95       46.50      2.92 o
  -7   0  11        0.48        3.24      1.81 o
  -6   0  11       33.76       34.73      4.44 o
  -5   0  11        3.60        4.81      1.79 o
  -4   0  11       15.33       12.85      2.54 o
  -3   0  11        1.66        1.35      1.23 o
  -2   0  11       67.44       64.79      7.29 o
  -1   0  11       86.18       77.23      2.48 o
   0   0  11        2.95        1.54      0.68 o
   1   0  11      187.33      163.35      3.68 o
   2   0  11       29.26       27.29      1.73 o
   3   0  11        0.89        1.80      0.58 o
   4   0  11        5.22        5.20      0.83 o
   5   0  11       12.94       13.36      1.07 o
   6   0  11       86.54       89.24      2.84 o
   7   0  11        0.16       -0.11      0.57 o
   8   0  11      120.10      131.54      3.87 o
   9   0  11       15.41       18.08      1.75 o
  10   0  11       23.89       27.63      2.20 o
  11   0  11       24.96       28.82      3.95 o
  -7   1  11        2.48        4.45      1.97 o
  -6   1  11       26.45       23.92      3.81 o
  -5   1  11        6.22        7.90      2.26 o
  -4   1  11        1.15       -1.16      1.04 o
  -3   1  11       23.72       26.50      3.43 o
  -2   1  11        4.13        6.95      1.76 o
  -1   1  11        0.90        0.86      0.62 o
   0   1  11        0.96        0.99      0.45 o
   1   1  11      133.45      124.85      2.71 o
   2   1  11       29.90       37.13      1.65 o
   3   1  11       23.76       17.76      1.33 o
   4   1  11       41.07       37.14      2.42 o
   5   1  11        0.09        0.34      0.61 o
   6   1  11        5.33        5.03      0.89 o
   7   1  11        4.19        3.85      1.01 o
   8   1  11        6.30        9.92      1.24 o
   9   1  11        2.20        2.58      0.85 o
  10   1  11        2.35        1.86      0.88 o
  11   1  11       23.82       21.18      3.93 o
  -7   2  11       23.98       28.91      4.41 o
  -6   2  11       35.12       37.07      4.72 o
  -5   2  11        2.02        4.81      1.82 o
  -4   2  11        0.18       -0.29      1.05 o
  -3   2  11        2.24        0.77      1.15 o
  -2   2  11        8.14        6.16      0.93 o
  -1   2  11       25.37       21.14      2.09 o
   0   2  11       24.11       23.59      1.27 o
   1   2  11      212.08      199.70      5.04 o
   2   2  11       22.45       22.96      1.29 o
   3   2  11        1.58        0.88      0.39 o
   4   2  11        2.37        2.55      0.64 o
   5   2  11       36.45       38.59      2.20 o
   6   2  11        2.84        2.41      1.55 o
   7   2  11        0.49        0.57      0.58 o
   8   2  11        6.75        6.30      1.29 o
   9   2  11        4.54        5.25      1.08 o
  10   2  11        8.76        9.67      1.46 o
  11   2  11        0.89        1.21      0.81 o
  -7   3  11        4.07        5.96      2.35 o
  -6   3  11       31.99       29.13      4.31 o
  -5   3  11        8.79        2.58      1.66 o
  -4   3  11       28.15       22.69      4.31 o
  -3   3  11        4.39        4.80      0.71 o
  -2   3  11       30.48       26.77      1.61 o
  -1   3  11        4.94        3.90      0.70 o
   0   3  11       14.91       14.23      1.13 o
   1   3  11       99.34      100.77      2.26 o
   2   3  11        4.52        4.42      0.83 o
   3   3  11      368.82      353.21      4.95 o
   4   3  11       40.63       36.97      2.12 o
   5   3  11       31.82       31.00      2.68 o
   6   3  11       27.16       23.35      2.09 o
   7   3  11       24.75       20.97      2.01 o
   8   3  11       33.31       36.64      2.18 o
   9   3  11        0.24        1.83      0.73 o
  10   3  11        0.70        1.11      0.73 o
  11   3  11        0.26        0.91      0.71 o
  12   3  11       12.11       16.34      2.20 o
  -6   4  11        0.60       -0.27      1.40 o
  -5   4  11       46.41       47.97      3.59 o
  -4   4  11        1.40        1.68      0.58 o
  -3   4  11       17.44       18.09      1.24 o
  -2   4  11       11.80       10.47      1.08 o
  -1   4  11      348.53      322.71      5.58 o
   0   4  11        0.64        0.28      0.52 o
   1   4  11     1649.38     1516.30     18.81 o
   2   4  11      246.02      243.73      6.17 o
   3   4  11      109.74       98.31      2.55 o
   4   4  11       49.35       46.19      1.72 o
   5   4  11       75.56       73.52      2.22 o
   6   4  11        0.57        0.52      0.45 o
   7   4  11        0.77        1.32      1.21 o
   8   4  11        5.23        5.19      1.14 o
   9   4  11        2.45        1.54      1.49 o
  10   4  11       94.23       90.89      3.34 o
  11   4  11       19.09       21.46      1.89 o
  12   4  11        0.25        0.84      0.98 o
  -6   5  11       21.24       22.08      2.69 o
  -5   5  11        9.26       12.34      1.32 o
  -4   5  11        0.37        0.04      0.52 o
  -3   5  11        0.40        0.43      0.49 o
  -2   5  11      117.53      118.32      3.13 o
  -1   5  11      110.22      110.62      2.91 o
   0   5  11        0.76       -0.02      0.45 o
   1   5  11        4.93        2.70      0.73 o
   2   5  11       16.31       19.11      1.28 o
   3   5  11       31.43       29.02      1.60 o
   4   5  11        1.14        0.80      0.46 o
   5   5  11        5.37        6.66      0.85 o
   6   5  11        9.67       10.44      1.04 o
   7   5  11       27.72       23.64      1.38 o
   8   5  11      337.10      321.92     11.38 o
   9   5  11       64.01       68.90      3.41 o
  10   5  11       11.40       13.76      3.26 o
  11   5  11       11.75       12.64      1.67 o
  12   5  11       17.69       14.93      2.04 o
  -6   6  11        1.72        1.55      1.23 o
  -5   6  11       18.90       19.40      1.72 o
  -4   6  11        0.98        1.61      0.66 o
  -3   6  11       38.39       41.71      1.93 o
  -2   6  11        0.27        0.55      0.57 o
  -1   6  11        1.65        2.67      1.28 o
   0   6  11        3.41        3.15      0.65 o
   1   6  11        0.46        0.59      0.45 o
   2   6  11      122.65      107.10      2.74 o
   3   6  11       32.53       28.97      1.62 o
   4   6  11        2.51        2.43      0.60 o
   5   6  11        0.73       -0.26      0.41 o
   6   6  11       12.31       12.22      1.14 o
   7   6  11        5.80        6.22      0.81 o
   8   6  11        4.49        4.57      0.76 o
   9   6  11       13.72       10.28      1.12 o
  10   6  11        0.00       -0.78      1.42 o
  11   6  11        0.07        1.15      0.81 o
  12   6  11        8.70       15.46      2.79 o
  -5   7  11        3.00        2.90      1.02 o
  -4   7  11        7.40        7.87      1.08 o
  -3   7  11       63.76       59.73      2.06 o
  -2   7  11       23.91       20.73      1.36 o
  -1   7  11       78.03       78.66      2.50 o
   0   7  11        0.41        0.28      0.46 o
   1   7  11        3.84        4.18      0.73 o
   2   7  11       57.93       50.80      1.87 o
   3   7  11       36.26       33.43      1.70 o
   4   7  11       41.69       41.70      2.13 o
   5   7  11      152.49      145.02      3.45 o
   6   7  11        4.19        2.45      0.64 o
   7   7  11        0.65        0.60      0.51 o
   8   7  11        0.43        0.61      0.53 o
   9   7  11        2.54        3.03      0.77 o
  10   7  11       50.56       52.56      3.15 o
  11   7  11       26.66       33.38      2.87 o
  -4   8  11        6.55        6.43      1.03 o
  -3   8  11        0.74        1.83      0.72 o
  -2   8  11       34.01       32.90      1.73 o
  -1   8  11        0.50       -0.37      0.58 o
   0   8  11        9.19       10.47      1.09 o
   1   8  11       33.79       28.76      1.68 o
   2   8  11      204.38      192.11      4.03 o
   3   8  11        0.18        0.14      0.42 o
   4   8  11      195.50      160.32      4.63 o
   5   8  11       11.16        9.86      1.10 o
   6   8  11       50.66       49.33      2.14 o
   7   8  11        0.00        0.53      0.47 o
   8   8  11        6.97        5.35      0.85 o
   9   8  11       19.63       21.27      1.48 o
  10   8  11       40.05       40.84      2.28 o
  11   8  11        5.76        9.85      2.20 o
  -4   9  11        0.00        0.25      0.97 o
  -3   9  11       19.60       20.16      3.06 o
  -2   9  11        9.84        9.66      1.13 o
  -1   9  11       10.59       11.46      1.06 o
   0   9  11        1.61        1.30      0.61 o
   1   9  11      123.49      119.24      3.73 o
   2   9  11        8.17        5.60      0.83 o
   3   9  11        0.56       -0.01      0.47 o
   4   9  11        4.54        2.64      0.78 o
   5   9  11        9.87        9.16      1.10 o
   6   9  11       55.14       55.13      2.47 o
   7   9  11      176.88      165.90      3.61 o
   8   9  11       68.09       67.68      3.22 o
   9   9  11      196.29      201.09      4.17 o
  10   9  11        2.59        4.17      1.15 o
  11   9  11      330.53      348.67      9.62 o
  -3  10  11       40.94       46.06      3.55 o
  -2  10  11        0.54        0.57      0.60 o
  -1  10  11       11.54       11.08      1.21 o
   0  10  11        5.66        6.51      0.93 o
   1  10  11       42.64       43.81      1.96 o
   2  10  11       48.71       39.61      1.84 o
   3  10  11        5.30        3.42      0.77 o
   4  10  11        8.93        9.38      1.06 o
   5  10  11        9.45        8.49      1.41 o
   6  10  11       10.41        9.04      1.16 o
   7  10  11        3.58        4.55      0.94 o
   8  10  11       89.00       98.03      2.94 o
   9  10  11      223.11      230.43      5.09 o
  10  10  11        8.34        9.27      1.47 o
  11  10  11        0.45       -1.48      1.84 o
  -2  11  11       15.22       20.14      2.31 o
  -1  11  11        5.41        6.34      1.39 o
   0  11  11       12.57       14.85      1.35 o
   1  11  11        8.38        5.48      1.07 o
   2  11  11      105.40       99.96      2.85 o
   3  11  11        0.35        1.15      0.60 o
   4  11  11       60.30       62.80      2.24 o
   5  11  11        9.45       10.06      1.38 o
   6  11  11       57.80       59.52      2.40 o
   7  11  11        0.03       -0.22      0.79 o
   8  11  11       75.36       75.52      2.82 o
   9  11  11       33.19       33.51      3.65 o
  10  11  11       57.13       57.22      3.78 o
   0  12  11        2.14        2.28      1.01 o
   1  12  11        2.92        3.72      0.93 o
   2  12  11        0.24        0.52      0.61 o
   3  12  11        2.57        3.05      0.85 o
   4  12  11        8.76       11.18      2.27 o
   5  12  11       19.00       19.53      1.79 o
   6  12  11        2.99        5.34      1.15 o
   7  12  11        1.25        1.01      1.15 o
   8  12  11       30.92       29.30      2.50 o
   9  12  11       30.31       32.69      2.68 o
   1  13  11       46.55       46.16      3.48 o
   2  13  11       75.61       75.99      3.38 o
   3  13  11       34.98       34.29      2.36 o
   4  13  11        1.83        4.59      0.97 o
   5  13  11      127.48      131.57      4.43 o
   6  13  11       60.68       65.94      3.72 o
   7  13  11        1.06        2.13      1.00 o
   8  13  11        3.61        2.53      1.10 o
   5  14  11        1.52        1.91      1.09 o
  -1  -9  12       17.26       19.84      2.16 o
   0  -9  12      151.18      160.68      5.30 o
  -3  -8  12        0.06        1.61      1.31 o
  -2  -8  12       69.74       65.54      3.09 o
  -1  -8  12      127.18      140.10      4.56 o
   0  -8  12       27.34       25.54      2.29 o
   1  -8  12        1.54        4.29      1.38 o
   2  -8  12        3.25        2.95      1.13 o
   3  -8  12        2.00        1.99      0.99 o
  -5  -7  12        1.33        0.53      1.79 o
  -4  -7  12        0.24        1.17      1.73 o
  -3  -7  12        2.65        2.83      1.31 o
  -2  -7  12        3.80        3.04      1.07 o
  -1  -7  12        3.38        5.19      1.03 o
   0  -7  12       32.24       34.03      2.18 o
   1  -7  12       22.39       18.93      1.98 o
   2  -7  12       10.50       12.50      1.63 o
   3  -7  12        6.74        9.49      1.80 o
   4  -7  12       10.53       12.68      2.07 o
   5  -7  12        0.00        0.21      1.09 o
  -5  -6  12        1.97        5.32      2.34 o
  -4  -6  12        1.33       -0.53      1.52 o
  -3  -6  12       22.62       23.47      3.74 o
  -2  -6  12        8.92       10.86      1.45 o
  -1  -6  12       46.95       49.87      2.23 o
   0  -6  12      152.99      163.86      6.29 o
   1  -6  12        0.26       -0.10      0.65 o
   2  -6  12        1.53        1.15      0.72 o
   3  -6  12       36.52       34.26      2.17 o
   4  -6  12       32.03       34.29      2.21 o
   5  -6  12        1.43        0.22      0.71 o
   6  -6  12        6.42        7.14      1.13 o
  -6  -5  12        0.70        1.46      1.86 o
  -5  -5  12        3.80        1.86      1.86 o
  -4  -5  12        0.18        1.77      1.70 o
  -3  -5  12        0.49       -0.67      1.14 o
  -2  -5  12      141.94      149.47      7.96 o
  -1  -5  12       82.78       93.48      2.87 o
   0  -5  12       48.57       55.56      2.33 o
   1  -5  12       22.84       29.12      1.93 o
   2  -5  12       46.07       50.07      2.16 o
   3  -5  12      147.55      156.75      3.98 o
   4  -5  12       85.72       95.84      3.26 o
   5  -5  12        0.23        0.75      0.65 o
   6  -5  12       41.85       42.17      2.42 o
   7  -5  12       93.38       95.39      3.90 o
  -6  -4  12        0.01       -1.42      1.97 o
  -5  -4  12        2.85        3.38      2.05 o
  -4  -4  12        1.90        3.17      2.06 o
  -3  -4  12       12.56       10.13      2.56 o
  -2  -4  12       13.28       16.41      3.03 o
  -1  -4  12        0.87        4.24      1.67 o
   0  -4  12        0.30        1.70      2.39 o
   1  -4  12        3.58        7.06      1.35 o
   2  -4  12       52.92       58.64      3.89 o
   3  -4  12       12.24       13.16      1.53 o
   4  -4  12       20.63       21.33      1.44 o
   5  -4  12      136.35      137.35      3.60 o
   6  -4  12      345.56      362.57      6.65 o
   7  -4  12      196.13      207.30      7.05 o
   8  -4  12      290.56      300.36      8.76 o
  -6  -3  12       24.22       21.81      2.63 o
  -5  -3  12        0.02        2.19      1.17 o
  -4  -3  12        2.00        3.82      1.84 o
  -3  -3  12        0.56        1.13      1.50 o
  -2  -3  12       27.94       31.08      3.98 o
  -1  -3  12       30.83       26.48      3.56 o
   0  -3  12       22.33       24.36      3.43 o
   1  -3  12       61.53       55.82      4.39 o
   2  -3  12        1.86        2.96      1.05 o
   3  -3  12        9.89       10.43      1.19 o
   4  -3  12       34.58       35.68      2.08 o
   5  -3  12       60.31       64.88      2.33 o
   6  -3  12        0.02        0.13      0.56 o
   7  -3  12       34.03       35.27      2.16 o
   8  -3  12        0.01        0.20      0.75 o
   9  -3  12       59.56       61.71      3.96 o
  -7  -2  12        0.35       -0.29      1.17 o
  -6  -2  12       60.75       62.13      3.74 o
  -5  -2  12        4.08        5.83      1.47 o
  -4  -2  12        0.42        0.20      0.95 o
  -3  -2  12        7.75        6.89      1.41 o
  -2  -2  12        9.34        6.05      2.04 o
  -1  -2  12        9.84        6.40      1.87 o
   0  -2  12       11.57       16.00      2.73 o
   1  -2  12       21.69       17.29      2.85 o
   2  -2  12        4.84        6.62      1.19 o
   3  -2  12        7.26       10.00      1.44 o
   4  -2  12        3.15        4.31      0.93 o
   5  -2  12       22.52       24.10      1.55 o
   6  -2  12        6.59        8.67      1.00 o
   7  -2  12      154.86      158.91      4.40 o
   8  -2  12        5.26        5.93      1.17 o
   9  -2  12       42.25       41.98      3.43 o
  -7  -1  12        1.11       -0.44      1.16 o
  -6  -1  12       34.77       34.46      3.20 o
  -5  -1  12        8.49        5.04      2.06 o
  -4  -1  12        1.58        3.96      1.29 o
  -3  -1  12        0.46        0.17      0.90 o
  -2  -1  12        0.35        0.65      0.83 o
  -1  -1  12       11.36        8.19      2.06 o
   0  -1  12        2.55        6.07      1.85 o
   1  -1  12       87.61       68.79      2.96 o
   2  -1  12       11.42        9.13      1.38 o
   3  -1  12        1.83        3.87      0.80 o
   4  -1  12       81.40       82.32      2.70 o
   5  -1  12       40.97       47.13      1.89 o
   6  -1  12        0.42        0.12      0.51 o
   7  -1  12       91.02       94.99      3.24 o
   8  -1  12        2.84        3.36      0.93 o
   9  -1  12       57.06       64.07      2.89 o
  10  -1  12       11.86       16.94      2.32 o
  -7   0  12        0.15       -2.62      1.39 o
  -6   0  12        0.30       -2.43      1.22 o
  -5   0  12        2.40       -2.37      1.30 o
  -4   0  12       11.00       11.49      2.02 o
  -3   0  12        1.23        1.15      1.10 o
  -2   0  12       12.05        9.86      1.57 o
  -1   0  12      220.57      198.42      5.71 o
   0   0  12        0.61        2.17      1.11 o
   1   0  12      110.67      106.95      3.80 o
   2   0  12       29.32       33.60      1.81 o
   3   0  12        1.38        0.61      0.62 o
   4   0  12       14.17       16.25      1.39 o
   5   0  12       17.76       17.44      1.48 o
   6   0  12       23.63       27.22      1.90 o
   7   0  12       42.78       43.64      2.51 o
   8   0  12      123.28      133.50      3.99 o
   9   0  12       97.25      101.58      3.60 o
  10   0  12      103.55      103.90      5.51 o
  -7   1  12        1.54        0.36      1.82 o
  -6   1  12        1.20        2.57      1.84 o
  -5   1  12        1.05        0.60      1.55 o
  -4   1  12        4.45        5.23      2.15 o
  -3   1  12       93.07       93.63      5.59 o
  -2   1  12        4.41        4.25      2.60 o
  -1   1  12       24.95       23.83      1.72 o
   0   1  12       12.83       15.93      1.40 o
   1   1  12        8.42       10.21      0.94 o
   2   1  12       36.87       32.64      2.38 o
   3   1  12       17.20       18.12      1.42 o
   4   1  12       24.10       20.11      1.52 o
   5   1  12        3.50        3.67      1.48 o
   6   1  12       16.84       19.67      1.98 o
   7   1  12       16.44       16.78      1.94 o
   8   1  12       22.37       26.80      3.11 o
   9   1  12        1.91        1.99      0.85 o
  10   1  12        2.88        4.19      1.06 o
  11   1  12       18.16       16.71      2.99 o
  -6   2  12        2.13       -0.13      1.48 o
  -5   2  12        0.13        0.56      1.13 o
  -4   2  12        1.38        1.87      1.38 o
  -3   2  12        2.22       -0.65      1.10 o
  -2   2  12        6.40        4.58      1.63 o
  -1   2  12        0.00       -0.20      0.64 o
   0   2  12        8.98        8.31      0.90 o
   1   2  12       88.28       88.87      2.70 o
   2   2  12       22.33       17.24      1.19 o
   3   2  12        1.06       -0.28      0.64 o
   4   2  12        3.68        3.59      0.96 o
   5   2  12        6.16        6.65      1.19 o
   6   2  12        7.22        9.29      1.42 o
   7   2  12       59.01       63.41      3.16 o
   8   2  12       24.63       24.53      2.39 o
   9   2  12       62.33       69.56      4.47 o
  10   2  12        0.17        0.53      0.75 o
  11   2  12        4.11        6.43      1.51 o
  -6   3  12        4.29        2.58      1.94 o
  -5   3  12        2.99        2.77      1.70 o
  -4   3  12        8.47        8.81      2.32 o
  -3   3  12        2.03        1.52      1.39 o
  -2   3  12        0.74        1.42      0.68 o
  -1   3  12      136.97      121.04      3.08 o
   0   3  12       37.97       37.99      1.83 o
   1   3  12       29.09       28.05      2.36 o
   2   3  12        9.02        9.42      1.05 o
   3   3  12       11.54       13.26      1.07 o
   4   3  12       64.91       69.60      3.06 o
   5   3  12        1.57        1.21      0.75 o
   6   3  12        1.31        2.93      2.06 o
   7   3  12        7.56        9.35      3.11 o
   8   3  12       40.97       40.87      3.01 o
   9   3  12       22.46       23.53      2.39 o
  10   3  12        0.03        1.12      0.75 o
  11   3  12       10.09       11.54      1.81 o
  -6   4  12        1.42        1.23      1.81 o
  -5   4  12        8.21        8.32      2.68 o
  -4   4  12        6.60        5.19      1.42 o
  -3   4  12        2.90        2.08      0.69 o
  -2   4  12        0.93        1.93      0.66 o
  -1   4  12      130.05      119.25      4.41 o
   0   4  12       76.02       82.74      2.63 o
   1   4  12       69.22       68.86      2.22 o
   2   4  12      368.41      359.92      4.85 o
   3   4  12       23.81       25.33      1.37 o
   4   4  12      100.19       92.46      2.58 o
   5   4  12       10.20       11.57      1.62 o
   6   4  12       13.77       15.74      1.80 o
   7   4  12        4.49        4.41      1.17 o
   8   4  12        0.33       -0.30      0.72 o
   9   4  12        4.35        3.55      1.15 o
  10   4  12       11.51       12.92      1.92 o
  11   4  12       16.25       18.66      2.26 o
  -5   5  12       39.91       38.78      3.59 o
  -4   5  12        2.65        1.56      0.70 o
  -3   5  12       91.81       84.31      2.42 o
  -2   5  12       21.65       24.05      1.82 o
  -1   5  12      271.23      267.51      5.46 o
   0   5  12      285.59      251.71      4.87 o
   1   5  12        0.08        0.81      0.69 o
   2   5  12        7.14        5.92      0.84 o
   3   5  12       17.33       14.90      1.10 o
   4   5  12        1.33        1.24      0.56 o
   5   5  12        4.44        3.52      0.74 o
   6   5  12       16.84       18.05      1.41 o
   7   5  12        6.11        8.25      1.43 o
   8   5  12       38.40       42.57      3.10 o
   9   5  12      107.04      109.67      4.43 o
  10   5  12        2.56        2.47      1.17 o
  11   5  12        1.10        0.59      0.85 o
  -5   6  12        2.08        3.04      0.99 o
  -4   6  12        7.65        7.65      1.10 o
  -3   6  12      154.56      159.91      3.53 o
  -2   6  12        2.72        2.79      0.73 o
  -1   6  12        0.05        0.20      0.92 o
   0   6  12       48.29       43.09      2.40 o
   1   6  12        1.70        1.71      0.59 o
   2   6  12        4.43        3.25      0.69 o
   3   6  12       54.19       46.71      1.87 o
   4   6  12       29.37       25.46      2.24 o
   5   6  12        6.81        7.26      0.98 o
   6   6  12      183.50      186.03      4.11 o
   7   6  12       58.80       60.29      2.01 o
   8   6  12        4.83        5.67      0.91 o
   9   6  12        0.07       -0.81      1.04 o
  10   6  12        5.76        8.42      1.61 o
  11   6  12        0.08        0.98      0.92 o
  -4   7  12       16.73       16.20      1.48 o
  -3   7  12        0.49        0.21      0.63 o
  -2   7  12        0.00       -0.45      0.48 o
  -1   7  12        2.44        2.23      0.70 o
   0   7  12        0.10        0.27      0.50 o
   1   7  12        3.07        2.74      1.11 o
   2   7  12       20.14       16.77      1.35 o
   3   7  12       21.52       19.96      1.72 o
   4   7  12        1.30        1.58      0.77 o
   5   7  12        6.10        6.48      0.91 o
   6   7  12        1.01        1.10      0.61 o
   7   7  12        1.57        1.04      0.57 o
   8   7  12        8.58       10.22      1.06 o
   9   7  12        0.35        1.47      0.67 o
  10   7  12        1.43        2.23      1.10 o
  11   7  12        4.81        4.78      1.32 o
  -4   8  12        7.46        5.74      1.97 o
  -3   8  12        1.17        1.44      0.67 o
  -2   8  12       11.90       13.40      1.34 o
  -1   8  12       34.46       33.61      2.03 o
   0   8  12        0.73        1.61      0.79 o
   1   8  12       13.11       13.48      1.27 o
   2   8  12       73.56       63.67      2.24 o
   3   8  12       23.08       24.78      1.62 o
   4   8  12        0.12        0.42      0.69 o
   5   8  12       23.29       22.32      1.63 o
   6   8  12        0.21       -0.26      0.50 o
   7   8  12        0.90        0.21      0.52 o
   8   8  12        1.42        0.57      0.58 o
   9   8  12       22.23       23.15      1.71 o
  10   8  12       54.44       60.95      2.42 o
  11   8  12       42.37       45.69      4.67 o
  -3   9  12        1.59        1.94      1.10 o
  -2   9  12       31.20       27.25      1.84 o
  -1   9  12        3.84        4.09      0.85 o
   0   9  12       95.91       82.49      2.68 o
   1   9  12       71.42       72.64      2.47 o
   2   9  12       15.12       11.25      1.68 o
   3   9  12        2.60        1.62      0.68 o
   4   9  12        1.56        1.05      0.59 o
   5   9  12        1.58        1.14      0.66 o
   6   9  12       15.63       16.61      1.46 o
   7   9  12       11.28       10.24      1.09 o
   8   9  12        2.37        2.19      0.74 o
   9   9  12      115.22      126.76      3.88 o
  10   9  12       83.71       91.60      3.35 o
  11   9  12       55.25       62.72      3.81 o
  -2  10  12        6.83        6.38      1.51 o
  -1  10  12        8.56        8.70      1.08 o
   0  10  12       71.94       72.56      2.98 o
   1  10  12        9.08        7.71      1.17 o
   2  10  12        1.55        1.87      0.65 o
   3  10  12        0.93        0.40      0.52 o
   4  10  12        0.46        0.76      0.58 o
   5  10  12       66.22       68.39      2.80 o
   6  10  12       15.90       13.81      1.39 o
   7  10  12      148.00      154.79      3.66 o
   8  10  12       43.09       44.48      2.52 o
   9  10  12      187.14      182.33      4.52 o
  10  10  12       68.52       78.11      5.78 o
  -1  11  12        7.00        7.12      2.01 o
   0  11  12        1.09        1.17      0.74 o
   1  11  12        2.58        2.35      0.80 o
   2  11  12        6.28        7.55      1.54 o
   3  11  12       73.85       77.85      4.82 o
   4  11  12        3.28        4.74      0.99 o
   5  11  12       14.49       16.63      1.67 o
   6  11  12       34.37       36.92      2.65 o
   7  11  12      109.77      118.02      3.58 o
   8  11  12       18.03       16.69      1.63 o
   9  11  12       20.31       19.86      2.11 o
  10  11  12       12.16       15.29      2.64 o
   0  12  12       36.43       42.67      2.91 o
   1  12  12        2.64        2.76      1.09 o
   2  12  12        7.59        8.08      1.40 o
   3  12  12       22.79       23.34      1.94 o
   4  12  12       69.99       63.79      2.76 o
   5  12  12        7.01        7.15      1.57 o
   6  12  12        1.41        4.20      1.06 o
   7  12  12        7.26        6.68      1.15 o
   8  12  12        0.88        0.88      1.20 o
   9  12  12        2.65        3.92      1.51 o
   3  13  12        0.12       -0.41      0.70 o
   4  13  12       33.44       36.55      3.22 o
   5  13  12       12.95       14.61      2.09 o
   6  13  12        0.74        2.83      3.00 o
   7  13  12       21.67       25.05      4.84 o
  -1  -8  13       57.03       64.95      3.46 o
   0  -8  13       55.75       62.25      3.63 o
   1  -8  13        8.13        5.50      1.37 o
  -3  -7  13       30.32       31.01      4.68 o
  -2  -7  13       54.77       56.36      6.12 o
  -1  -7  13        7.83        8.13      1.43 o
   0  -7  13       12.84       11.94      1.66 o
   1  -7  13       13.85       10.30      2.82 o
   2  -7  13       48.78       52.89      3.33 o
   3  -7  13       67.64       68.98      3.46 o
   4  -7  13       51.93       53.50      3.32 o
  -4  -6  13       42.18       51.34      5.79 o
  -3  -6  13        5.54        4.05      2.26 o
  -2  -6  13       19.29       17.20      3.43 o
  -1  -6  13       28.69       30.48      4.45 o
   0  -6  13       22.09       19.59      2.00 o
   1  -6  13       74.70       73.45      3.23 o
   2  -6  13       77.05       84.64      3.48 o
   3  -6  13       20.69       21.61      2.09 o
   4  -6  13        1.86        3.87      2.07 o
   5  -6  13        0.45        0.62      1.35 o
  -5  -5  13        3.69        3.29      2.16 o
  -4  -5  13        4.35        5.63      2.28 o
  -3  -5  13        0.65        1.63      1.73 o
  -2  -5  13       33.86       31.08      4.36 o
  -1  -5  13       29.83       27.93      4.03 o
   0  -5  13       51.17       55.89      3.68 o
   1  -5  13        2.50        3.38      1.50 o
   2  -5  13       49.75       48.66      2.96 o
   3  -5  13       47.75       48.00      3.00 o
   4  -5  13       69.48       78.94      3.66 o
   5  -5  13       85.50       86.46      3.74 o
   6  -5  13       89.15       94.93      5.35 o
  -5  -4  13        0.21       -0.70      1.54 o
  -4  -4  13       55.33       60.17      5.26 o
  -3  -4  13      163.19      171.95      8.85 o
  -2  -4  13       15.99       14.23      3.11 o
  -1  -4  13      127.71      149.20      7.92 o
   0  -4  13        0.46       -1.66      1.09 o
   1  -4  13       49.82       61.92      5.00 o
   2  -4  13       55.31       44.65      4.83 o
   3  -4  13        8.79        9.30      1.37 o
   4  -4  13        3.43        5.25      0.95 o
   5  -4  13      272.90      291.40      6.59 o
   6  -4  13       35.25       35.15      2.98 o
   7  -4  13       30.90       30.41      2.43 o
  -6  -3  13        2.99        7.22      4.82 o
  -5  -3  13        4.03        2.04      1.73 o
  -4  -3  13       32.11       34.10      4.66 o
  -3  -3  13        1.80        3.10      1.77 o
  -2  -3  13       21.35       23.35      3.56 o
  -1  -3  13        7.62       13.12      2.61 o
   0  -3  13        2.10        2.11      1.49 o
   1  -3  13        3.00        2.95      1.68 o
   2  -3  13       95.42      104.86      6.20 o
   3  -3  13       47.88       51.44      2.83 o
   4  -3  13      285.97      296.25      8.75 o
   5  -3  13       87.84       95.07      3.32 o
   6  -3  13      412.99      435.59      8.56 o
   7  -3  13       38.16       48.64      3.69 o
   8  -3  13       37.93       45.32      3.15 o
  -6  -2  13        2.10        2.23      1.44 o
  -5  -2  13        8.55       11.27      2.01 o
  -4  -2  13       10.46       13.67      2.13 o
  -3  -2  13       55.45       49.53      5.06 o
  -2  -2  13       16.13       14.90      2.90 o
  -1  -2  13        0.60        5.42      1.88 o
   0  -2  13        6.35        5.95      2.03 o
   1  -2  13       12.95       14.75      2.75 o
   2  -2  13       13.21       17.56      1.90 o
   3  -2  13       50.51       52.94      2.84 o
   4  -2  13      112.04      107.48      7.87 o
   5  -2  13       15.10       16.89      2.44 o
   6  -2  13       59.27       54.74      2.15 o
   7  -2  13       57.02       58.63      3.55 o
   8  -2  13       33.90       38.17      2.91 o
   9  -2  13       64.04       68.27      6.12 o
  -6  -1  13        0.98       -0.51      1.56 o
  -5  -1  13        3.75        4.70      1.54 o
  -4  -1  13        8.29        8.75      1.76 o
  -3  -1  13       41.08       43.53      3.55 o
  -2  -1  13       20.60       20.52      3.26 o
  -1  -1  13       53.43       64.13      4.80 o
   0  -1  13       19.25       19.73      3.08 o
   2  -1  13       82.44       78.59      5.31 o
   3  -1  13       31.95       40.65      2.47 o
   4  -1  13        2.32        3.68      1.07 o
   5  -1  13       78.93       88.50      2.98 o
   6  -1  13       62.60       73.30      3.43 o
   7  -1  13       20.11       23.95      1.99 o
   8  -1  13       29.92       32.39      2.36 o
   9  -1  13       19.52       18.94      2.25 o
  -6   0  13        0.13        0.43      1.26 o
  -5   0  13        0.41       -0.22      1.02 o
  -4   0  13        1.11        2.04      1.17 o
  -3   0  13        9.95        9.63      1.70 o
  -2   0  13       17.26       17.60      2.08 o
  -1   0  13       64.39       58.66      7.49 o
   0   0  13       22.89       11.65      2.41 o
   1   0  13       10.01        8.22      1.75 o
   2   0  13        4.43        3.65      1.05 o
   3   0  13       12.17       16.14      1.56 o
   4   0  13        0.02        0.90      0.60 o
   5   0  13       13.43       18.17      1.57 o
   6   0  13        9.46        9.81      2.51 o
   7   0  13        1.08        0.93      0.87 o
   8   0  13       34.20       30.21      2.20 o
   9   0  13       10.58       10.18      1.41 o
  10   0  13        1.72       -0.33      1.06 o
  -6   1  13        2.72        5.88      2.39 o
  -5   1  13       11.12       12.72      2.98 o
  -4   1  13        0.05        4.05      1.79 o
  -3   1  13       59.51       52.32      3.34 o
  -2   1  13        1.01        2.36      1.08 o
  -1   1  13        3.86        7.38      1.42 o
   0   1  13       15.43       17.18      1.52 o
   1   1  13       38.45       44.45      2.51 o
   2   1  13       10.69       14.06      1.58 o
   3   1  13       18.53       22.65      1.99 o
   4   1  13       10.32       14.85      1.40 o
   5   1  13      132.05      140.76      4.72 o
   6   1  13      158.48      166.63      5.34 o
   7   1  13      274.15      292.33      7.80 o
   8   1  13        3.42        2.22      1.81 o
   9   1  13       41.33       41.84      3.27 o
  10   1  13        6.49        5.97      1.53 o
  -6   2  13        4.21        4.82      2.18 o
  -5   2  13       57.47       56.04      5.92 o
  -4   2  13        5.95       13.26      2.88 o
  -3   2  13        2.68        0.85      1.41 o
  -2   2  13        1.95        3.76      1.69 o
  -1   2  13       12.86       14.47      1.46 o
   0   2  13       17.68       15.43      1.83 o
   1   2  13        8.14        9.72      0.99 o
   2   2  13       27.74       33.45      1.99 o
   3   2  13        9.73       11.19      1.22 o
   4   2  13       73.39       79.91      3.36 o
   5   2  13        8.00        7.57      1.35 o
   6   2  13        0.27        0.28      0.75 o
   7   2  13       29.94       30.57      3.13 o
   8   2  13        5.20        5.95      3.30 o
   9   2  13       38.39       37.97      3.42 o
  10   2  13        6.43        9.16      1.68 o
  -5   3  13        4.43        3.84      2.02 o
  -4   3  13        8.90        8.88      2.56 o
  -3   3  13       11.60       16.19      2.97 o
  -2   3  13       21.73       24.92      3.44 o
  -1   3  13        7.84        9.18      1.43 o
   0   3  13      100.02       94.07      3.06 o
   1   3  13       82.62       88.22      2.52 o
   2   3  13       56.52       56.46      1.95 o
   3   3  13       35.25       36.46      2.15 o
   4   3  13        0.08       -0.55      0.56 o
   5   3  13        0.92        0.14      0.72 o
   6   3  13        1.88        0.62      1.08 o
   7   3  13        7.46        8.56      1.47 o
   8   3  13       32.53       35.31      3.76 o
   9   3  13        1.41        0.60      1.17 o
  10   3  13        1.92        3.26      1.19 o
  11   3  13       23.18       19.85      3.38 o
  -5   4  13        0.02        1.61      1.60 o
  -4   4  13        2.44        3.15      1.83 o
  -3   4  13        7.41        9.71      2.48 o
  -2   4  13        0.00        0.82      0.68 o
  -1   4  13       72.08       69.56      2.43 o
   0   4  13       81.71       81.79      2.60 o
   1   4  13        1.76        3.28      0.64 o
   2   4  13      156.51      162.33      2.98 o
   3   4  13        9.15       10.28      0.98 o
   4   4  13        0.03       -0.58      0.71 o
   5   4  13      101.57      114.71      9.62 o
   6   4  13       20.91       18.58      2.06 o
   7   4  13       41.92       47.53      3.11 o
   8   4  13        0.55       -1.01      1.52 o
   9   4  13       34.10       38.00      3.57 o
  10   4  13       23.02       23.38      2.55 o
  11   4  13       88.96       92.36      6.09 o
  -5   5  13        0.10       -1.12      1.47 o
  -4   5  13       11.44       10.41      4.22 o
  -3   5  13       51.49       51.92      3.02 o
  -2   5  13      196.36      180.09      4.29 o
  -1   5  13        1.52        2.96      0.77 o
   0   5  13      422.39      393.07      6.78 o
   1   5  13       39.19       43.20      2.07 o
   2   5  13       14.99       12.87      1.22 o
   3   5  13       11.55       11.33      1.01 o
   4   5  13       51.08       50.49      1.84 o
   5   5  13        0.16        0.63      0.53 o
   6   5  13        2.64        3.21      1.05 o
   7   5  13       17.87       20.17      2.19 o
   8   5  13        9.79        8.24      2.06 o
   9   5  13       26.28       29.47      4.33 o
  10   5  13        3.51        4.22      1.27 o
  11   5  13        0.00       -1.04      1.20 o
  -4   6  13        5.03        4.78      1.49 o
  -3   6  13       54.15       52.73      2.35 o
  -2   6  13      106.40      100.91      3.05 o
  -1   6  13        4.54        5.08      0.90 o
   0   6  13        2.49        1.88      0.68 o
   1   6  13       35.90       35.06      2.92 o
   2   6  13        3.15        3.06      0.73 o
   3   6  13        0.05        0.28      0.45 o
   4   6  13        2.77        3.57      0.69 o
   5   6  13        1.62        0.51      0.56 o
   6   6  13       11.99       11.31      1.22 o
   7   6  13       60.07       61.83      2.29 o
   8   6  13       62.23       62.74      6.48 o
   9   6  13       10.17        8.83      1.92 o
  10   6  13        0.01       -0.39      0.63 o
  11   6  13        4.44        2.91      1.82 o
  -4   7  13        2.50        2.15      1.29 o
  -3   7  13        5.55        5.85      1.01 o
  -2   7  13       23.88       20.48      1.63 o
  -1   7  13        4.59        5.33      0.95 o
   0   7  13        4.56        5.33      0.89 o
   1   7  13       18.59       19.88      1.53 o
   2   7  13       56.94       59.49      2.22 o
   3   7  13        0.12        0.58      0.49 o
   4   7  13       46.03       46.79      1.93 o
   5   7  13       61.69       62.24      2.35 o
   6   7  13        0.01        0.31      0.55 o
   7   7  13        0.65       -0.18      0.68 o
   8   7  13       31.18       40.21      2.24 o
   9   7  13        2.05        5.42      2.41 o
  10   7  13       11.51       10.58      1.80 o
  11   7  13        0.32        1.23      1.55 o
  -3   8  13       11.90        8.00      1.73 o
  -2   8  13        2.05        4.09      0.92 o
  -1   8  13       28.69       30.47      3.17 o
   0   8  13        0.12        0.16      0.57 o
   1   8  13        1.15        1.68      1.05 o
   2   8  13       12.72       11.28      1.17 o
   3   8  13        1.48        1.10      0.87 o
   4   8  13        3.11        3.88      0.72 o
   5   8  13        0.08        0.23      0.56 o
   6   8  13        0.61        0.68      0.65 o
   7   8  13        4.42        3.97      0.96 o
   8   8  13       59.95       60.20      2.21 o
   9   8  13       19.51       19.64      1.66 o
  10   8  13       28.80       31.25      2.87 o
  11   8  13        1.99        4.85      2.07 o
  -2   9  13        0.00        1.00      1.00 o
  -1   9  13        1.45        1.21      0.82 o
   0   9  13       63.41       62.22      4.37 o
   1   9  13       50.13       48.65      2.26 o
   2   9  13        1.32        0.46      0.59 o
   3   9  13       10.85       10.91      1.54 o
   4   9  13        0.57        1.44      0.66 o
   5   9  13       36.93       40.74      2.30 o
   6   9  13        7.24        8.47      1.16 o
   7   9  13        1.92        1.88      0.78 o
   8   9  13       33.00       33.75      2.22 o
   9   9  13      109.72      117.81      3.55 o
  10   9  13       11.57       14.73      1.99 o
  -1  10  13       12.94       10.37      1.81 o
   0  10  13        0.01        0.00      0.64 o
   1  10  13        3.78        2.93      1.66 o
   2  10  13        0.09        1.72      0.84 o
   3  10  13        8.29        8.73      1.28 o
   4  10  13       18.35       17.33      1.92 o
   5  10  13        0.46        0.90      0.76 o
   6  10  13       34.09       36.07      2.61 o
   7  10  13      159.14      168.43      5.63 o
   8  10  13      239.86      254.78      5.61 o
   9  10  13        2.33        5.23      1.36 o
  10  10  13       56.48       68.53      3.34 o
   0  11  13        9.76        9.74      1.66 o
   1  11  13        1.65        1.03      0.94 o
   2  11  13        0.53        0.82      0.78 o
   3  11  13       10.99       13.14      1.96 o
   4  11  13       13.53       14.86      1.61 o
   5  11  13      152.00      153.97      4.72 o
   6  11  13       18.70       18.49      2.54 o
   7  11  13      103.31      112.32      3.58 o
   8  11  13       16.98       19.03      1.77 o
   9  11  13        6.61       10.09      1.60 o
   2  12  13        6.41        5.66      1.38 o
   3  12  13        0.00        1.47      0.95 o
   4  12  13       21.69       21.76      2.34 o
   5  12  13       68.40       72.19      2.67 o
   6  12  13        2.25        0.47      1.42 o
   7  12  13        2.81        4.78      1.63 o
   8  12  13       17.30       16.28      2.76 o
  -2  -6  14       25.31       32.74      4.79 o
  -1  -6  14        7.61       13.05      3.20 o
   0  -6  14       14.54       12.54      3.10 o
   1  -6  14        5.20        4.55      1.53 o
   2  -6  14       20.68       15.47      2.52 o
   3  -6  14       10.40        9.22      2.27 o
   4  -6  14        0.07        0.36      0.88 o
  -3  -5  14       23.35       21.22      3.88 o
  -2  -5  14        0.05       -0.39      1.39 o
  -1  -5  14        1.34        2.92      1.97 o
   0  -5  14        4.82        7.33      2.44 o
   1  -5  14        0.18       -1.42      1.32 o
   2  -5  14       11.42       18.10      3.32 o
   3  -5  14       61.31       58.61      5.14 o
   4  -5  14        5.13        6.00      2.02 o
   5  -5  14       17.60       19.06      2.48 o
  -4  -4  14        1.66        1.61      1.85 o
  -3  -4  14       96.64      107.05      7.10 o
  -2  -4  14        0.42       -2.38      1.19 o
  -1  -4  14        4.91        9.47      2.71 o
   0  -4  14       53.45       48.28      5.35 o
   1  -4  14       15.24       18.91      3.42 o
   2  -4  14       32.32       33.47      4.44 o
   3  -4  14       54.11       58.23      4.84 o
   4  -4  14      102.80      104.16      6.62 o
   5  -4  14        2.11        0.39      0.86 o
   6  -4  14       48.32       50.83      3.10 o
  -4  -3  14       24.80       26.10      4.18 o
  -3  -3  14        3.44        0.46      1.65 o
  -2  -3  14        2.61        3.88      1.83 o
  -1  -3  14       16.48       19.81      3.39 o
   0  -3  14       12.86       10.85      2.63 o
   1  -3  14       25.21       27.44      4.00 o
   2  -3  14        3.06        3.28      1.83 o
   3  -3  14       39.22       43.98      4.83 o
   4  -3  14      468.35      493.37     11.29 o
   5  -3  14       74.99       82.27      4.13 o
   6  -3  14      139.28      149.93      4.48 o
   7  -3  14        1.43        3.05      1.39 o
  -5  -2  14        7.07        4.62      2.38 o
  -4  -2  14        6.09        6.16      2.43 o
  -3  -2  14        1.53       -1.34      1.58 o
  -2  -2  14        5.62        5.36      2.21 o
  -1  -2  14        6.08        4.82      2.19 o
   0  -2  14       10.13        5.92      2.22 o
   1  -2  14       10.94       10.19      2.46 o
   2  -2  14       85.49       88.82      5.88 o
   3  -2  14       36.99       42.51      4.22 o
   4  -2  14       29.31       32.79      2.73 o
   5  -2  14        6.44        9.68      3.18 o
   6  -2  14        3.53        4.52      1.93 o
   7  -2  14       23.01       27.11      3.94 o
   8  -2  14      111.34      116.64      4.04 o
  -5  -1  14       15.88       19.20      2.55 o
  -4  -1  14        5.07        2.55      1.35 o
  -3  -1  14       29.43       29.41      4.13 o
  -2  -1  14       23.36       26.60      3.79 o
  -1  -1  14        5.99        4.37      2.01 o
   0  -1  14        4.26        5.80      2.14 o
   1  -1  14       49.48       52.95      4.48 o
   2  -1  14        0.03       -0.25      0.98 o
   3  -1  14        6.53        7.89      2.22 o
   4  -1  14      153.20      157.57      7.45 o
   5  -1  14       70.40       73.27      5.06 o
   6  -1  14        7.75       10.43      2.39 o
   7  -1  14       16.98       19.93      2.31 o
   8  -1  14       19.31       22.02      2.50 o
   9  -1  14        2.22        0.98      1.63 o
  -5   0  14        0.25        0.01      1.03 o
  -4   0  14        0.10       -1.05      1.02 o
  -3   0  14       23.04       23.86      2.60 o
  -2   0  14        1.36       -0.57      1.64 o
  -1   0  14       33.32       36.36      4.22 o
   0   0  14       43.36       34.49      4.15 o
   1   0  14       66.86       76.57      7.43 o
   2   0  14        0.03        0.27      0.77 o
   3   0  14       19.47       25.54      2.35 o
   4   0  14       18.29       21.32      2.15 o
   5   0  14       35.22       41.74      3.01 o
   6   0  14       74.77       69.33      3.44 o
   7   0  14        1.76        2.55      2.50 o
   8   0  14        5.71        4.84      1.44 o
   9   0  14        2.70        4.46      1.93 o
  -5   1  14       37.24       44.91      3.74 o
  -4   1  14       13.93       13.42      2.18 o
  -3   1  14       30.92       30.20      2.86 o
  -2   1  14      147.50      151.82      5.43 o
  -1   1  14        4.80        3.90      1.30 o
   0   1  14      162.38      159.56      6.38 o
   1   1  14        5.54        5.39      1.32 o
   2   1  14        0.45        0.00      2.06 o
   3   1  14        0.03       -0.04      0.73 o
   4   1  14       96.80      102.37      3.24 o
   5   1  14        6.26        7.20      1.37 o
   6   1  14       85.76       92.78      4.01 o
   7   1  14        2.99        4.76      1.26 o
   8   1  14        0.84        1.92      2.49 o
   9   1  14       10.61       12.94      4.12 o
  10   1  14       20.54       13.90      3.03 o
  -5   2  14        0.02       -2.77      1.39 o
  -4   2  14        0.02        2.19      1.74 o
  -3   2  14        0.06       -0.29      3.93 o
  -2   2  14        0.41        2.05      1.50 o
  -1   2  14        8.97        9.75      1.62 o
   0   2  14       43.65       43.79      2.99 o
   1   2  14       16.94       15.70      1.88 o
   2   2  14        4.36        3.79      0.86 o
   3   2  14        6.09        6.96      1.04 o
   4   2  14        0.31        0.45      0.78 o
   5   2  14      142.52      151.75      5.14 o
   6   2  14       16.67       16.72      2.02 o
   7   2  14       11.94       17.69      2.95 o
   8   2  14       66.07       73.08      5.15 o
   9   2  14       13.45       10.23      1.79 o
  10   2  14        1.29        3.76      1.87 o
  -3   3  14       40.38       40.14      4.69 o
  -2   3  14        9.75       10.92      2.64 o
  -1   3  14       10.59       12.13      4.15 o
   0   3  14       16.41       19.03      1.72 o
   1   3  14       31.66       40.01      1.98 o
   2   3  14        7.75        7.69      0.96 o
   3   3  14      102.32      117.25      4.49 o
   4   3  14        6.66        8.47      1.44 o
   5   3  14       11.51       10.07      1.84 o
   6   3  14       16.02       15.06      1.93 o
   7   3  14       66.05       60.78      4.65 o
   8   3  14        8.36       12.71      1.87 o
   9   3  14       21.68       26.87      2.73 o
  10   3  14       11.50       13.73      3.00 o
  -4   4  14       13.24       16.45      3.30 o
  -3   4  14       69.56       78.35      5.90 o
  -2   4  14      106.95      128.21      7.40 o
  -1   4  14       45.77       54.71      4.66 o
   0   4  14        0.00        1.30      1.11 o
   1   4  14        1.85        1.07      0.56 o
   2   4  14        7.59        9.08      1.03 o
   3   4  14        1.04        0.62      0.65 o
   4   4  14       58.80       64.50      3.23 o
   5   4  14       12.47       10.11      2.35 o
   6   4  14        2.79        4.48      1.24 o
   7   4  14        3.49        2.09      1.08 o
   8   4  14       10.38        9.75      1.71 o
   9   4  14        1.24       -0.16      1.68 o
  10   4  14       11.55       10.11      2.54 o
  -4   5  14        1.35        4.19      2.11 o
  -3   5  14        0.25        0.74      1.06 o
  -2   5  14      255.93      252.33     11.01 o
  -1   5  14       14.17       14.80      1.61 o
   0   5  14      229.44      227.26      4.89 o
   1   5  14       17.09       14.98      1.23 o
   2   5  14        0.09        0.72      0.52 o
   3   5  14        5.57        7.66      0.91 o
   4   5  14       19.49       24.52      1.64 o
   5   5  14        3.94        6.81      1.41 o
   6   5  14        8.56        6.44      1.43 o
   7   5  14        7.92        8.07      1.55 o
   8   5  14        2.84        3.54      1.57 o
   9   5  14        1.38        3.52      1.68 o
  10   5  14       41.17       45.14      5.04 o
  -3   6  14        3.86        3.11      1.31 o
  -2   6  14       54.03       49.94      4.36 o
  -1   6  14       24.88       25.93      1.85 o
   0   6  14       32.25       37.25      2.19 o
   1   6  14       53.95       58.42      3.27 o
   2   6  14        1.91        3.16      0.79 o
   3   6  14       11.04       10.64      1.13 o
   4   6  14        0.02        0.15      0.49 o
   5   6  14      150.64      157.55      3.92 o
   6   6  14       39.55       45.80      2.96 o
   7   6  14      182.39      190.77      6.24 o
   8   6  14       35.84       42.03      3.32 o
   9   6  14        2.10        2.29      1.19 o
  10   6  14        0.62       -0.99      1.31 o
  -3   7  14        2.71        2.43      1.93 o
  -2   7  14        3.31        4.51      0.89 o
  -1   7  14       20.64       19.29      1.92 o
   0   7  14       13.17       13.96      2.04 o
   1   7  14       50.62       49.76      2.41 o
   2   7  14        0.02        0.40      0.55 o
   3   7  14        5.62        4.84      0.77 o
   4   7  14        9.31       10.55      1.40 o
   5   7  14       83.61       86.27      2.74 o
   6   7  14        0.81        2.12      0.97 o
   7   7  14        0.09       -0.81      0.90 o
   8   7  14        2.11        3.00      1.22 o
   9   7  14        0.01        0.11      0.84 o
  10   7  14        0.63       -2.28      1.14 o
  -2   8  14        8.74        9.32      1.98 o
  -1   8  14        7.87        7.63      1.28 o
   0   8  14        3.46        2.96      1.02 o
   1   8  14       40.42       39.76      2.27 o
   2   8  14        4.67        5.58      0.96 o
   3   8  14       97.25       91.83      2.96 o
   4   8  14       34.08       34.69      1.94 o
   5   8  14        0.14       -0.14      0.70 o
   6   8  14       43.42       46.49      2.39 o
   7   8  14       54.53       57.17      2.51 o
   8   8  14       22.43       24.21      2.82 o
   9   8  14       29.20       35.19      3.89 o
  10   8  14       13.67       12.67      2.82 o
  -1   9  14        1.40        3.08      1.30 o
   0   9  14        6.22        8.01      1.28 o
   1   9  14        9.99        9.16      1.37 o
   2   9  14       10.74       12.12      1.53 o
   3   9  14       42.58       44.97      2.29 o
   4   9  14       79.12       75.29      2.43 o
   5   9  14       19.64       18.37      1.42 o
   6   9  14       63.60       63.17      2.68 o
   7   9  14        1.82        1.14      1.09 o
   8   9  14        7.41        7.47      1.19 o
   9   9  14       19.38       21.55      2.10 o
  10   9  14        0.26        2.70      2.06 o
   0  10  14       10.61        9.44      2.84 o
   1  10  14       14.33       14.31      3.30 o
   2  10  14        2.24        0.71      1.14 o
   3  10  14        0.01        0.55      0.81 o
   4  10  14       14.99       16.93      1.78 o
   5  10  14        8.69        5.88      1.07 o
   6  10  14       15.55       17.14      1.89 o
   7  10  14      140.07      150.76      5.82 o
   8  10  14      117.82      134.88      5.52 o
   9  10  14        1.44        3.26      1.70 o
   1  11  14        2.92        2.81      1.22 o
   2  11  14       36.33       36.50      4.55 o
   3  11  14        0.02       -1.30      0.77 o
   4  11  14       17.16       17.85      1.87 o
   5  11  14       23.56       23.34      2.87 o
   6  11  14      163.99      170.27      5.00 o
   7  11  14      108.31      114.01      6.42 o
   8  11  14      101.86      109.25      4.23 o
   4  12  14       18.21       21.00      2.40 o
   5  12  14       18.23       19.45      2.66 o
   6  12  14       20.42       23.16      2.12 o
  -1  -5  15       14.36       21.73      3.74 o
   0  -5  15       18.64       19.51      3.83 o
   1  -5  15        2.00        4.25      2.36 o
   2  -5  15        7.68        7.94      2.75 o
   3  -5  15        0.01        1.71      1.84 o
  -2  -4  15        3.02        1.29      1.93 o
  -1  -4  15       14.84       20.06      3.75 o
   0  -4  15       19.16       15.22      3.35 o
   1  -4  15       17.44       12.47      3.19 o
   2  -4  15       59.47       61.29      6.19 o
   3  -4  15       28.22       30.81      4.29 o
   4  -4  15        1.09        3.61      1.93 o
   5  -4  15        9.65       11.80      3.01 o
  -3  -3  15       19.33       21.34      3.89 o
  -2  -3  15       10.53       13.76      3.12 o
  -1  -3  15       22.47       24.62      3.90 o
   0  -3  15        0.01        1.58      1.66 o
   1  -3  15        0.01        0.99      1.87 o
   2  -3  15        0.72        0.88      1.78 o
   3  -3  15        6.49        6.98      2.56 o
   4  -3  15       53.28       60.47      5.09 o
   5  -3  15       77.23       82.05      3.98 o
  -3  -2  15       15.96       11.74      3.06 o
  -2  -2  15        7.61        5.16      2.44 o
  -1  -2  15        4.92        1.47      1.76 o
   0  -2  15       70.43       72.97      5.56 o
   1  -2  15        8.35        2.84      1.86 o
   2  -2  15      477.10      503.29     17.25 o
   3  -2  15      328.63      332.59     12.74 o
   4  -2  15        5.93        7.68      1.66 o
   5  -2  15       88.09       95.18      6.38 o
   6  -2  15       17.24       16.62      3.09 o
   7  -2  15        4.54        6.55      2.19 o
  -4  -1  15        2.40        9.34      2.61 o
  -3  -1  15        5.37        3.18      2.17 o
  -2  -1  15        3.04        4.97      2.08 o
  -1  -1  15       40.74       34.35      4.46 o
   0  -1  15       48.17       46.55      5.12 o
   1  -1  15       14.43       10.52      2.70 o
   2  -1  15       23.04       28.52      3.93 o
   3  -1  15       24.63       26.78      2.60 o
   4  -1  15       69.43       71.62      3.54 o
   5  -1  15        6.82        4.59      1.85 o
   6  -1  15       16.42       19.19      3.23 o
   7  -1  15        2.12        2.34      1.72 o
   8  -1  15        4.47        5.83      2.23 o
  -4   0  15       23.81       27.71      2.97 o
  -3   0  15        3.15       -0.47      1.79 o
  -2   0  15       37.07       32.17      4.27 o
  -1   0  15        3.05        3.20      1.88 o
   0   0  15       22.13       26.26      3.86 o
   1   0  15        2.80        5.02      1.98 o
   2   0  15        5.90        4.53      1.27 o
   3   0  15       74.41       79.64      3.67 o
   4   0  15       61.05       63.85      3.28 o
   5   0  15        5.09        8.46      2.29 o
   6   0  15       13.25       18.09      2.17 o
   7   0  15        3.71        1.18      1.05 o
   8   0  15        0.67        1.30      1.01 o
  -4   1  15        0.02       -1.68      1.04 o
  -3   1  15        0.60        6.07      3.62 o
  -2   1  15       33.21       29.13      2.85 o
  -1   1  15        4.85        3.47      1.89 o
   0   1  15       62.56       69.97      5.19 o
   1   1  15        3.17        1.75      1.06 o
   2   1  15        2.57        3.36      1.18 o
   3   1  15       30.01       34.95      2.77 o
   4   1  15       12.41       11.23      2.50 o
   5   1  15        6.57        7.52      1.52 o
   6   1  15       97.81      109.98      4.50 o
   7   1  15        2.33        1.28      1.03 o
   8   1  15        0.61        1.29      1.00 o
   9   1  15        0.33        0.17      1.53 o
  -4   2  15      150.77      154.12      6.14 o
  -3   2  15        3.63        5.16      2.57 o
  -2   2  15        1.32        1.91      1.20 o
  -1   2  15       22.93       26.46      2.66 o
   0   2  15        4.11        2.35      1.09 o
   1   2  15        1.61        0.44      0.97 o
   2   2  15        2.33        5.61      1.24 o
   3   2  15      131.14      139.76      4.85 o
   4   2  15        6.95        6.10      1.38 o
   5   2  15      122.28      124.45      4.76 o
   6   2  15       34.06       40.52      3.60 o
   7   2  15        5.46        6.25      1.46 o
   8   2  15        5.10        5.61      1.45 o
   9   2  15        2.20        3.70      1.95 o
  -3   3  15        3.67        3.01      1.52 o
  -2   3  15       10.47       10.66      1.93 o
  -1   3  15        2.46        3.30      1.06 o
   0   3  15        2.66        4.80      1.05 o
   1   3  15        3.99        3.91      1.04 o
   2   3  15      100.48      107.13      3.44 o
   3   3  15       44.28       51.14      2.95 o
   4   3  15       16.19       13.26      1.83 o
   5   3  15        2.28        3.01      1.15 o
   6   3  15        6.66        6.37      1.43 o
   7   3  15       52.49       56.87      4.64 o
   8   3  15       99.39       98.66      4.50 o
   9   3  15        3.17       -0.73      1.55 o
  -3   4  15        8.95       15.59      3.40 o
  -2   4  15       57.03       58.76      5.10 o
  -1   4  15        0.02       -1.59      0.89 o
   0   4  15       32.88       34.11      2.41 o
   1   4  15        1.47        1.09      0.69 o
   2   4  15        0.69        0.83      0.74 o
   3   4  15        1.27        0.97      0.92 o
   4   4  15       57.58       58.44      3.90 o
   5   4  15        9.61        9.30      1.68 o
   6   4  15        2.51        3.95      1.24 o
   7   4  15        0.00        0.53      1.00 o
   8   4  15       13.55       15.40      2.17 o
   9   4  15        5.30        4.89      1.46 o
  10   4  15      214.73      223.41     10.25 o
  -3   5  15       15.47       18.45      3.65 o
  -2   5  15       33.70       29.35      4.33 o
  -1   5  15       27.83       30.68      4.30 o
   0   5  15        4.99        6.88      1.08 o
   1   5  15        4.14        4.59      0.93 o
   2   5  15        0.23        0.85      0.62 o
   3   5  15      131.87      136.21      4.11 o
   4   5  15       43.18       41.60      3.20 o
   5   5  15       63.23       68.49      3.56 o
   6   5  15        3.44        2.84      1.16 o
   7   5  15       26.20       28.10      2.75 o
   8   5  15        8.47       11.36      1.89 o
   9   5  15       72.31       68.56      3.82 o
  10   5  15       13.14       15.33      3.19 o
  -2   6  15        9.58       12.46      2.08 o
  -1   6  15      280.54      281.43      8.04 o
   0   6  15        2.11        3.32      1.12 o
   1   6  15        0.03        0.15      0.68 o
   2   6  15       22.78       21.03      2.04 o
   3   6  15       33.83       32.86      1.85 o
   4   6  15        1.79        3.91      1.32 o
   5   6  15        0.03       -0.89      0.98 o
   6   6  15       24.26       22.79      2.76 o
   7   6  15        5.25        4.91      1.36 o
   8   6  15        4.27        4.17      1.42 o
   9   6  15        4.04        2.70      1.80 o
  10   6  15        3.22        2.03      1.69 o
  -2   7  15        0.21       -0.62      1.87 o
  -1   7  15        1.19        2.15      0.91 o
   0   7  15       31.36       30.86      2.38 o
   1   7  15        0.42        2.18      0.78 o
   2   7  15      103.72      108.98      4.51 o
   3   7  15       87.48       90.52      2.70 o
   4   7  15       65.01       65.09      2.29 o
   5   7  15        0.03        0.68      0.61 o
   6   7  15       83.90       96.57      3.59 o
   7   7  15       29.19       23.19      4.00 o
   8   7  15        0.67        0.98      0.99 o
   9   7  15        8.03        9.15      2.68 o
  -1   8  15        3.35        4.06      1.38 o
   0   8  15        7.29        8.40      1.45 o
   1   8  15       72.21       67.62      5.10 o
   2   8  15       11.50       11.99      1.54 o
   3   8  15        2.65        3.49      0.85 o
   4   8  15       12.74       13.34      1.26 o
   5   8  15       24.88       26.40      1.74 o
   6   8  15        0.11       -0.04      0.62 o
   7   8  15        4.59        4.39      1.13 o
   8   8  15       19.72       21.73      2.58 o
   9   8  15        0.42        4.00      1.80 o
   0   9  15        2.08        2.50      1.27 o
   1   9  15       16.09       11.36      1.92 o
   2   9  15       10.83       12.89      1.84 o
   3   9  15       58.16       57.93      2.94 o
   4   9  15        0.43        1.99      0.91 o
   5   9  15       70.21       78.21      3.68 o
   6   9  15        0.22        1.36      0.75 o
   7   9  15        7.32        7.69      1.46 o
   8   9  15        3.58        5.52      1.30 o
   9   9  15        4.27        9.70      2.52 o
   1  10  15        4.83        4.01      1.30 o
   2  10  15        0.43       -0.48      0.90 o
   3  10  15        0.53        0.52      0.99 o
   4  10  15       21.42       19.52      1.97 o
   5  10  15       79.29       80.77      4.36 o
   6  10  15       60.08       59.94      5.28 o
   7  10  15       26.25       26.92      2.90 o
   8  10  15        1.76        3.60      1.24 o
   3  11  15        0.34       -0.15      0.97 o
   4  11  15       52.82       50.46      2.91 o
   5  11  15       12.59       12.78      1.70 o
   6  11  15      320.40      335.43      7.72 o
   1  -4  16        4.30        1.52      2.17 o
   2  -4  16       38.81       44.02      5.48 o
   3  -4  16       35.48       35.65      4.74 o
  -1  -3  16        5.61       10.24      2.92 o
   0  -3  16       22.80       31.75      4.59 o
   1  -3  16       81.99       77.74      6.10 o
   2  -3  16       33.69       32.61      4.61 o
   3  -3  16        2.85        4.80      2.23 o
   4  -3  16        7.21       10.04      2.59 o
   5  -3  16        6.89        5.39      2.49 o
  -2  -2  16        0.01       -2.34      1.29 o
  -1  -2  16        0.03       -1.84      1.61 o
   0  -2  16        6.09        5.33      2.23 o
   1  -2  16       11.78       14.31      3.12 o
   2  -2  16        7.66       11.32      3.00 o
   3  -2  16      165.26      175.62      8.94 o
   4  -2  16       58.36       62.01      5.20 o
   5  -2  16       66.45       82.55      5.60 o
   6  -2  16        7.12        7.24      2.32 o
  -2  -1  16        0.62        0.71      1.83 o
  -1  -1  16       19.64       20.18      3.79 o
   0  -1  16       64.33       63.92      5.42 o
   1  -1  16      190.07      201.50      9.72 o
   2  -1  16       21.76       26.25      3.87 o
   3  -1  16        6.45        9.41      2.74 o
   4  -1  16       15.59       18.95      2.53 o
   5  -1  16        0.81        1.26      1.49 o
   6  -1  16        0.00        1.85      1.59 o
   7  -1  16        0.11        1.20      1.53 o
  -2   0  16       68.79       70.29      5.83 o
  -1   0  16       21.42       21.29      3.60 o
   0   0  16        1.43        2.69      1.81 o
   1   0  16        0.12        0.64      1.59 o
   2   0  16       19.76       18.26      3.30 o
   3   0  16        3.19        4.00      1.35 o
   4   0  16        0.27        0.50      1.43 o
   5   0  16        0.01       -0.54      1.37 o
   6   0  16        0.01        0.64      1.54 o
   7   0  16       25.68       24.68      3.83 o
  -2   1  16       14.32        8.25      2.78 o
  -1   1  16       27.31       23.07      3.87 o
   0   1  16        1.72        6.71      2.37 o
   1   1  16        0.00        0.72      1.52 o
   2   1  16        0.75       -1.10      2.34 o
   3   1  16        4.29       11.28      2.47 o
   4   1  16       86.88       99.74      6.04 o
   5   1  16       15.12       15.23      3.05 o
   6   1  16        8.11        8.54      2.44 o
   7   1  16        1.25        2.86      1.22 o
   8   1  16       17.13       16.04      3.23 o
  -2   2  16        0.18       -1.89      2.59 o
  -1   2  16        0.03        1.55      1.68 o
   0   2  16       19.09       17.33      3.16 o
   1   2  16        4.87        5.55      1.43 o
   2   2  16       33.50       36.91      2.99 o
   3   2  16       30.47       33.20      4.04 o
   4   2  16       17.31       26.28      3.70 o
   5   2  16        1.46        1.48      1.07 o
   6   2  16       12.65       11.70      1.89 o
   7   2  16       19.41       21.29      4.23 o
   8   2  16        3.88        3.32      1.85 o
  -2   3  16       21.25       19.66      2.57 o
  -1   3  16       19.85       17.90      2.40 o
   0   3  16       14.58       19.54      4.95 o
   1   3  16       11.98       13.50      1.93 o
   2   3  16      108.59      112.04      6.46 o
   3   3  16        5.07        6.86      2.09 o
   4   3  16       24.60       24.23      2.44 o
   5   3  16        0.01        0.85      0.98 o
   6   3  16        0.81       -0.32      1.48 o
   7   3  16        0.11        0.58      1.02 o
   8   3  16       11.69       12.01      1.95 o
   9   3  16        9.45        8.54      2.60 o
  -2   4  16       12.84       21.02      2.69 o
  -1   4  16        0.55       -0.11      1.04 o
   0   4  16        0.10        2.51      1.51 o
   1   4  16       58.38       64.88      3.58 o
   2   4  16       43.99       38.89      4.19 o
   3   4  16        1.04        2.05      1.06 o
   4   4  16        3.55        4.07      1.24 o
   5   4  16        0.06        0.81      1.44 o
   6   4  16        5.13        3.44      1.27 o
   7   4  16       13.91       16.55      2.22 o
   8   4  16        0.19        1.61      1.15 o
   9   4  16       26.20       29.17      4.25 o
  -2   5  16        2.06        5.24      1.57 o
  -1   5  16       28.83       39.18      3.69 o
   0   5  16        4.81        6.38      1.50 o
   1   5  16        8.86        9.69      1.55 o
   2   5  16        3.00        2.32      0.96 o
   3   5  16        1.00        0.42      0.94 o
   4   5  16       28.65       30.72      2.86 o
   5   5  16        3.13        2.91      1.24 o
   6   5  16        0.01       -0.42      0.89 o
   7   5  16        0.00        0.27      0.92 o
   8   5  16       60.77       72.05      5.50 o
   9   5  16       34.21       34.46      4.60 o
  -1   6  16        0.45        0.94      1.14 o
   0   6  16       14.82       14.42      1.70 o
   1   6  16       54.81       58.92      2.65 o
   2   6  16        0.95        0.27      0.64 o
   3   6  16        1.09        2.86      0.78 o
   4   6  16        0.05        2.62      0.86 o
   5   6  16        5.19        7.03      1.60 o
   6   6  16       32.25       32.59      3.59 o
   7   6  16        0.23        1.66      1.17 o
   8   6  16        3.32        1.72      1.85 o
   9   6  16        0.52       -1.74      1.42 o
   0   7  16        0.04        0.76      1.04 o
   1   7  16       43.13       48.56      3.05 o
   2   7  16        4.10        5.21      1.04 o
   3   7  16       25.50       30.71      2.07 o
   4   7  16       13.27       14.39      2.39 o
   5   7  16       17.86       19.14      2.34 o
   6   7  16       69.71       69.11      3.45 o
   7   7  16        6.79        9.21      1.73 o
   8   7  16       20.23       21.39      3.58 o
   1   8  16        4.62        8.98      1.79 o
   2   8  16       66.76       70.70      4.85 o
   3   8  16        0.35        1.98      0.80 o
   4   8  16      104.63      102.04      4.44 o
   5   8  16        2.62        1.79      1.13 o
   6   8  16        0.00        1.87      0.77 o
   7   8  16       16.47        9.06      2.52 o
   8   8  16       20.72       20.84      3.49 o
   2   9  16        3.01        3.52      1.62 o
   3   9  16        4.33        4.84      1.92 o
   4   9  16       54.76       60.86      3.12 o
   5   9  16        1.54        1.28      2.49 o
   6   9  16        0.05       -0.27      1.06 o
   7   9  16       29.23       32.18      2.71 o
   4  10  16       31.13       32.45      2.56 o
   5  10  16        0.71        0.79      1.39 o
   6  10  16        0.82        1.31      1.07 o
   1  -2  17       19.41       21.34      3.86 o
   2  -2  17        2.14        2.93      1.89 o
   3  -2  17       50.33       55.31      5.83 o
   0  -1  17       32.83       36.44      4.81 o
   1  -1  17      289.71      300.83     12.72 o
   2  -1  17      134.14      143.66      8.27 o
   3  -1  17       50.25       49.05      5.36 o
   5  -1  17        0.50        0.12      1.62 o
  -1   0  17      104.95       98.87      7.03 o
   0   0  17        0.06        0.50      1.81 o
   1   0  17        1.24        1.46      1.78 o
   2   0  17       38.71       47.18      5.28 o
   3   0  17        6.98       11.54      2.67 o
   4   0  17        0.68        1.25      1.63 o
   5   0  17        4.00        7.03      2.34 o
   6   0  17        1.71        5.38      2.26 o
  -1   1  17        5.18        3.12      2.19 o
   0   1  17       29.99       28.72      4.34 o
   1   1  17        7.26        8.04      2.69 o
   2   1  17        0.02        5.67      2.05 o
   3   1  17       55.13       60.12      4.85 o
   4   1  17        5.94        4.68      2.02 o
   5   1  17       27.69       34.44      4.41 o
   6   1  17       23.91       24.92      3.77 o
  -1   2  17       18.24       20.95      3.81 o
   0   2  17       11.41       16.15      3.41 o
   1   2  17        1.25        3.94      1.81 o
   2   2  17        7.90       10.92      1.89 o
   3   2  17       42.30       49.25      5.06 o
   4   2  17        1.66        4.62      1.92 o
   5   2  17        2.05        1.70      1.87 o
   6   2  17       14.32       16.07      3.18 o
   7   2  17        4.35        2.98      2.09 o
  -1   3  17        0.16        2.30      1.85 o
   0   3  17        4.50        6.49      2.40 o
   1   3  17       83.20       89.83      4.22 o
   2   3  17       69.44       89.08      5.96 o
   3   3  17        3.67        5.78      2.17 o
   4   3  17       24.55       24.24      3.70 o
   5   3  17        0.00        0.82      1.04 o
   6   3  17       99.16      104.98      7.13 o
   7   3  17        2.23        5.75      2.16 o
   0   4  17       16.79       21.39      2.82 o
   1   4  17        3.24        4.64      1.96 o
   2   4  17        2.32        1.81      1.56 o
   3   4  17        0.84        1.22      1.55 o
   4   4  17       11.25       15.47      2.21 o
   5   4  17        0.38        1.82      1.14 o
   6   4  17        2.31        4.80      1.42 o
   7   4  17       41.47       44.72      5.12 o
   0   5  17        2.52        0.98      1.36 o
   1   5  17        1.57        0.70      1.17 o
   2   5  17       28.16       28.42      4.11 o
   3   5  17       26.09       22.52      2.55 o
   4   5  17        0.45        0.73      2.19 o
   5   5  17        7.26        9.11      1.78 o
   6   5  17       21.85       19.50      2.38 o
   7   5  17       14.58       13.18      3.08 o
   1   6  17        0.13        2.31      1.24 o
   2   6  17       11.98       11.23      1.54 o
   3   6  17        2.21        3.16      1.20 o
   4   6  17       15.33       16.48      2.27 o
   5   6  17       17.60       19.57      2.49 o
   6   6  17       72.28       70.04      5.56 o
   7   6  17       16.94       16.20      3.29 o
   2   7  17       13.50       14.85      1.79 o
   3   7  17        0.62        1.62      1.18 o
   4   7  17        0.75        1.07      0.91 o
   5   7  17        0.55        0.53      1.65 o
   6   7  17        9.86        9.75      2.72 o
   7   7  17        0.32        1.42      1.77 o
   3   8  17        1.71        1.61      0.97 o
   4   8  17        0.44        0.36      0.87 o
   5   8  17       38.70       38.75      5.30 o
   6   8  17       53.46       53.40      4.04 o
   3   2  18        1.04        2.03      1.84 o
   4   2  18       67.03       64.82      5.26 o
   5   2  18        6.55        4.62      2.23 o
   2   3  18        2.72        4.04      2.10 o
   3   3  18        0.39        0.16      1.48 o
   4   3  18        6.47        5.91      2.42 o
   5   3  18       76.61       80.66      5.93 o
   2   4  18       14.47       18.56      3.60 o
   3   4  18        0.00        1.53      1.72 o
   4   4  18        6.38        4.16      2.11 o
   5   4  18       14.28       16.64      3.32 o
   3   5  18       26.56       28.54      4.19 o
   4   5  18        4.75        6.67      2.41 o
   5   5  18        7.91        9.57      2.66 o
 
